# Supplementary material for: Bis(3-methyl­pyridinium) tetra­chlorido­cuprate(II)
Source: Acta Crystallogr Sect E Struct Rep Online. 2009 Mar 11;65(Pt 4):m384. doi: 10.1107/S1600536809007818 (PMC2968805; doi:10.1107/S1600536809007818)
Supplement: Supplementary file 1 [file e-65-0m384-sup1.cif]

##############################################################################
###                                                                        ###
###        Electronic paper (Acta Crystallographica Section E)             ###
###                                                                        ###
##############################################################################
#                                                                            #
# This CIF contains the data in a paper accepted for publication in Acta     #
# Crystallographica Section E. It conforms to the requirements of Notes      #
# for Authors for Section E, and has been peer reviewed under the auspices   #
# of the IUCr Commission on Journals.                                        #
#                                                                            #
# Full details of the Crystallographic Information File format               #
# are given in the paper "The Crystallographic Information File (CIF):       #
# a New Standard Archive File for Crystallography" by S. R. Hall, F. H.      #
# Allen and I. D. Brown [Acta Cryst. (1991), A47, 655-685].                  #
#                                                                            #
# The current version of the core CIF dictionary is obtainable from          #
# ftp://ftp.iucr.org/pub/cif_core.dic. The current version number is 2.4.    #
#                                                                            #
# Software is freely available for graphical display of the structure(s) in  #
# this CIF.  For information consult the CIF home page http://www.iucr.org/  #
# cif/home.html                                                              #
#                                                                            #
# This file may be used for bona fide research purposes within the           #
# scientific community so long as proper attribution is given to the journal # 
# article from which it was obtained.                                        #
#                                                                            #
##############################################################################
                                             
data_global
_audit_creation_method     'WinGX routine CIF_UPDATE'
_audit_conform_dict_name     cif_core.dic
_audit_conform_dict_version     2.3
_journal_date_recd_electronic     2009-02-19
_journal_date_accepted     2009-03-04
_journal_name_full     'Acta Crystallographica, Section E'
_journal_year     2009
_journal_volume     65
_journal_issue      4
_journal_page_first     m384
_journal_page_last     m384
_journal_paper_category     QM
_journal_coeditor_code     LX2094
_publ_contact_author_name     'Prof. Sung Kwon Kang'
_publ_contact_author_address
;
Department of Chemistry
Chungnam National University
Daejeon 305-764
Korea
;
_publ_contact_author_email     skkang@cnu.ac.kr
_publ_contact_author_fax     '82(42)8218896'
_publ_contact_author_phone     '82(42)8216552'
_publ_section_title
;
Bis(3-methylpyridinium) tetrachloridocuprate(II)
;
loop_
    _publ_author_name
    _publ_author_address
    'Sengottvelan, Nallathambi'
; Department of Chemistry Education and Center for Plastic Information Systems
  Pusan National University
  Pusan 609-735
  Republic of Korea
;
    'Lee, You-Soon'
; Department of Chemistry
  Chungnam National University
  Daejeon 305-764
  Republic of Korea
;
    'Lim, Hyun-Soo'
; Department of Chemistry Education and Center for Plastic Information Systems
  Pusan National University
  Pusan 609-735
  Republic of Korea
;
    'Kim, Young-Inn'
; Department of Chemistry Education and Center for Plastic Information Systems
  Pusan National University
  Pusan 609-735
  Republic of Korea
;
    'Kang, Sung Kwon'
; Department of Chemistry
  Chungnam National University
  Daejeon 305-764
  Republic of Korea
;
data_I
_audit_creation_method     'WinGX routine CIF_UPDATE'
_chemical_name_systematic
;
Bis(3-methylpyridinium) tetrachloridocuprate(II)
;
_chemical_formula_moiety     '2(C6 H8 N +), Cl4 Cu 2-'
_chemical_formula_sum     'C12 H16 Cl4 Cu N2'
_chemical_formula_iupac     '(C6 H8 N)2 [Cu Cl4]'
_chemical_formula_weight     393.61
_symmetry_cell_setting     Monoclinic
_symmetry_space_group_name_H-M     'P 21/n'
_symmetry_space_group_name_Hall     '-P 2yn'
loop_
    _symmetry_equiv_pos_as_xyz
    'x, y, z'
    '-x+1/2, y+1/2, -z+1/2'
    '-x, -y, -z'
    'x-1/2, -y-1/2, z-1/2'
_cell_length_a     9.0438(3)
_cell_length_b     13.0530(4)
_cell_length_c     13.7391(5)
_cell_angle_alpha     90
_cell_angle_beta     103.541(2)
_cell_angle_gamma     90
_cell_volume     1576.80(9)
_cell_formula_units_Z     4
_cell_measurement_reflns_used     7316
_cell_measurement_theta_min     2.79
_cell_measurement_theta_max     28.29
_cell_measurement_temperature     123(2)
_exptl_crystal_description     block
_exptl_crystal_colour     orange
_exptl_crystal_size_max     0.25
_exptl_crystal_size_mid     0.24
_exptl_crystal_size_min     0.23
_exptl_crystal_density_diffrn     1.658
_exptl_crystal_density_method     'not measured'
_exptl_crystal_F_000     796
_exptl_absorpt_coefficient_mu     2.05
_exptl_absorpt_correction_type     multi-scan
_exptl_absorpt_process_details     '(SADABS; Bruker, 2002)'
_exptl_absorpt_correction_T_min     0.603
_exptl_absorpt_correction_T_max     0.62
_diffrn_radiation_type     MoK\a
_diffrn_radiation_wavelength     0.71073
_diffrn_measurement_device_type     'Bruker SMART CCD area-detector'
_diffrn_measurement_method     '\f and \w'
_diffrn_reflns_number     16009
_diffrn_reflns_av_R_equivalents     0.0364
_diffrn_reflns_theta_min     2.18
_diffrn_reflns_theta_max     28.31
_diffrn_reflns_theta_full     28.31
_diffrn_measured_fraction_theta_max     0.993
_diffrn_measured_fraction_theta_full     0.993
_diffrn_reflns_limit_h_min     -11
_diffrn_reflns_limit_h_max     12
_diffrn_reflns_limit_k_min     -17
_diffrn_reflns_limit_k_max     17
_diffrn_reflns_limit_l_min     -17
_diffrn_reflns_limit_l_max     18
_reflns_number_total     3899
_reflns_number_gt     3429
_reflns_threshold_expression     I>2\s(I)
_refine_ls_structure_factor_coef     Fsqd
_refine_ls_matrix_type     full
_refine_ls_R_factor_gt     0.0235
_refine_ls_wR_factor_ref     0.0615
_refine_ls_goodness_of_fit_ref     1.044
_refine_ls_restrained_S_all     1.044
_refine_ls_number_reflns     3899
_refine_ls_number_parameters     182
_refine_ls_number_restraints     0
_refine_ls_hydrogen_treatment     mixed
_refine_ls_weighting_scheme     calc
_refine_ls_weighting_details
         'calc w=1/[\s^2^(Fo^2^)+(0.0228P)^2^+0.7012P] where P=(Fo^2^+2Fc^2^)/3'
_refine_ls_shift/su_max     0.001
_refine_diff_density_max     0.357
_refine_diff_density_min     -0.35
_refine_ls_extinction_method     none
loop_
    _atom_type_symbol
    _atom_type_description
    _atom_type_scat_dispersion_real
    _atom_type_scat_dispersion_imag
    _atom_type_scat_source
    C C 0.0033 0.0016 'International Tables Vol C Tables 4.2.6.8 and 6.1.1.4'
    H H 0 0 'International Tables Vol C Tables 4.2.6.8 and 6.1.1.4'
    Cl Cl 0.1484 0.1585 'International Tables Vol C Tables 4.2.6.8 and 6.1.1.4'
    Cu Cu 0.3201 1.2651 'International Tables Vol C Tables 4.2.6.8 and 6.1.1.4'
    N N 0.0061 0.0033 'International Tables Vol C Tables 4.2.6.8 and 6.1.1.4'
_computing_data_collection     'SMART (Bruker, 2002)'
_computing_cell_refinement     'SAINT (Bruker, 2002)'
_computing_data_reduction     'SAINT (Bruker, 2002)'
_computing_structure_solution     'SHELXS97 (Sheldrick, 2008)'
_computing_structure_refinement     'SHELXL97 (Sheldrick, 2008)'
_computing_molecular_graphics
          'ORTEP-3 for Windows (Farrugia, 1997) and DIAMOND (Brandenburg, 1998)'
_computing_publication_material     'WinGX (Farrugia, 1999)'
loop_
    _atom_site_type_symbol
    _atom_site_label
    _atom_site_fract_x
    _atom_site_fract_y
    _atom_site_fract_z
    _atom_site_U_iso_or_equiv
    _atom_site_adp_type
    _atom_site_calc_flag
    _atom_site_refinement_flags
    _atom_site_occupancy
    _atom_site_disorder_assembly
    _atom_site_disorder_group
    Cu Cu 0.55797(2) 0.545725(15) 0.703075(14) 0.01588(6) Uani d . 1 . .
    Cl Cl1 0.65531(4) 0.43858(3) 0.60513(3) 0.02068(9) Uani d . 1 . .
    Cl Cl2 0.75323(4) 0.65743(3) 0.73115(3) 0.02099(9) Uani d . 1 . .
    Cl Cl3 0.36357(4) 0.65699(3) 0.68081(3) 0.01929(9) Uani d . 1 . .
    Cl Cl4 0.46771(5) 0.42349(3) 0.78922(3) 0.02114(9) Uani d . 1 . .
    N N1 0.44305(15) 0.24760(11) 0.59904(10) 0.0181(3) Uani d . 1 . .
    H H1 0.486(2) 0.2980(17) 0.6238(15) 0.031(6) Uiso d . 1 . .
    C C1 0.46256(17) 0.21958(12) 0.50880(11) 0.0172(3) Uani d . 1 . .
    H H1A 0.5226 0.2594 0.4771 0.021 Uiso calc R 1 . .
    C C2 0.39398(17) 0.13197(12) 0.46271(11) 0.0175(3) Uani d . 1 . .
    C C3 0.30426(18) 0.07611(13) 0.51325(12) 0.0207(3) Uani d . 1 . .
    H H3 0.2563 0.0168 0.4843 0.025 Uiso calc R 1 . .
    C C4 0.28506(18) 0.10739(13) 0.60617(12) 0.0214(3) Uani d . 1 . .
    H H4 0.2243 0.0698 0.6392 0.026 Uiso calc R 1 . .
    C C5 0.35733(18) 0.19485(13) 0.64851(12) 0.0198(3) Uani d . 1 . .
    H H5 0.3467 0.217 0.7108 0.024 Uiso calc R 1 . .
    C C6 0.4135(2) 0.10069(14) 0.36131(12) 0.0244(4) Uani d . 1 . .
    H H6A 0.3316 0.1282 0.3106 0.037 Uiso calc R 1 . .
    H H6B 0.413 0.0273 0.3567 0.037 Uiso calc R 1 . .
    H H6C 0.5086 0.1266 0.3519 0.037 Uiso calc R 1 . .
    N N2 0.85716(15) 0.61542(11) 0.52789(10) 0.0188(3) Uani d . 1 . .
    H H2 0.820(3) 0.5984(19) 0.5735(17) 0.044(7) Uiso d . 1 . .
    C C7 0.94635(17) 0.69916(13) 0.54089(11) 0.0182(3) Uani d . 1 . .
    H H7 0.9581 0.7377 0.5992 0.022 Uiso calc R 1 . .
    C C8 1.02028(17) 0.72809(12) 0.46826(11) 0.0178(3) Uani d . 1 . .
    C C9 0.99762(18) 0.66842(13) 0.38198(12) 0.0197(3) Uani d . 1 . .
    H H9 1.0457 0.6861 0.3315 0.024 Uiso calc R 1 . .
    C C10 0.90430(19) 0.58299(13) 0.37064(12) 0.0223(3) Uani d . 1 . .
    H H10 0.8895 0.5436 0.3128 0.027 Uiso calc R 1 . .
    C C11 0.83398(19) 0.55690(13) 0.44509(12) 0.0214(3) Uani d . 1 . .
    H H11 0.7712 0.4997 0.4386 0.026 Uiso calc R 1 . .
    C C12 1.1178(2) 0.82208(13) 0.48099(13) 0.0253(4) Uani d . 1 . .
    H H12A 1.0547 0.8815 0.4636 0.038 Uiso calc R 1 . .
    H H12B 1.1875 0.8177 0.4381 0.038 Uiso calc R 1 . .
    H H12C 1.1738 0.8273 0.5494 0.038 Uiso calc R 1 . .
loop_
    _atom_site_aniso_label
    _atom_site_aniso_U_11
    _atom_site_aniso_U_22
    _atom_site_aniso_U_33
    _atom_site_aniso_U_12
    _atom_site_aniso_U_13
    _atom_site_aniso_U_23
    Cu 0.01598(11) 0.01411(10) 0.01823(11) -0.00095(7) 0.00540(8) -0.00009(7)
    Cl1 0.0225(2) 0.01704(18) 0.0254(2) -0.00297(15) 0.01148(16) -0.00423(14)
    Cl2 0.02040(19) 0.02015(19) 0.02291(19) -0.00627(15) 0.00604(15)
                                                                    -0.00435(15)
    Cl3 0.02013(19) 0.01763(18) 0.02150(19) 0.00232(14) 0.00768(15) 0.00053(14)
    Cl4 0.0242(2) 0.01839(19) 0.02248(19) -0.00029(15) 0.00882(15) 0.00461(14)
    N1 0.0172(6) 0.0156(7) 0.0202(7) -0.0019(5) 0.0016(5) -0.0005(5)
    C1 0.0163(7) 0.0172(7) 0.0186(7) 0.0000(6) 0.0048(6) 0.0028(6)
    C2 0.0168(7) 0.0177(7) 0.0174(7) 0.0020(6) 0.0028(6) 0.0017(6)
    C3 0.0197(8) 0.0171(8) 0.0243(8) -0.0027(6) 0.0029(6) 0.0012(6)
    C4 0.0189(8) 0.0215(8) 0.0245(8) -0.0009(6) 0.0066(6) 0.0061(7)
    C5 0.0184(7) 0.0233(8) 0.0177(7) 0.0030(6) 0.0042(6) 0.0025(6)
    C6 0.0300(9) 0.0238(9) 0.0192(8) 0.0011(7) 0.0053(7) -0.0024(7)
    N2 0.0180(7) 0.0204(7) 0.0185(7) -0.0002(5) 0.0056(5) 0.0027(5)
    C7 0.0186(8) 0.0183(8) 0.0173(7) 0.0003(6) 0.0034(6) -0.0004(6)
    C8 0.0157(7) 0.0185(8) 0.0191(7) 0.0030(6) 0.0039(6) 0.0029(6)
    C9 0.0206(8) 0.0228(8) 0.0162(7) 0.0069(6) 0.0056(6) 0.0042(6)
    C10 0.0254(8) 0.0225(8) 0.0172(7) 0.0039(7) 0.0015(6) -0.0035(6)
    C11 0.0196(8) 0.0186(8) 0.0238(8) -0.0006(6) 0.0005(6) 0.0001(6)
    C12 0.0263(9) 0.0237(9) 0.0272(9) -0.0058(7) 0.0089(7) 0.0020(7)
_geom_special_details
;
 All esds (except the esd in the dihedral angle between two l.s. planes)
 are estimated using the full covariance matrix.  The cell esds are taken
 into account individually in the estimation of esds in distances, angles
 and torsion angles; correlations between esds in cell parameters are only
 used when they are defined by crystal symmetry.  An approximate (isotropic)
 treatment of cell esds is used for estimating esds involving l.s. planes.
;
loop_
    _geom_bond_atom_site_label_1
    _geom_bond_atom_site_label_2
    _geom_bond_site_symmetry_2
    _geom_bond_distance
    _geom_bond_publ_flag
    Cu Cl3 . 2.2455(4) ?
    Cu Cl4 . 2.2506(4) ?
    Cu Cl2 . 2.2526(4) ?
    Cu Cl1 . 2.2576(4) ?
    N1 C5 . 1.336(2) ?
    N1 C1 . 1.343(2) ?
    N1 H1 . 0.80(2) ?
    C1 C2 . 1.382(2) ?
    C1 H1A . 0.93 ?
    C2 C3 . 1.391(2) ?
    C2 C6 . 1.501(2) ?
    C3 C4 . 1.389(2) ?
    C3 H3 . 0.93 ?
    C4 C5 . 1.375(2) ?
    C4 H4 . 0.93 ?
    C5 H5 . 0.93 ?
    C6 H6A . 0.96 ?
    C6 H6B . 0.96 ?
    C6 H6C . 0.96 ?
    N2 C7 . 1.345(2) ?
    N2 C11 . 1.345(2) ?
    N2 H2 . 0.81(2) ?
    C7 C8 . 1.378(2) ?
    C7 H7 . 0.93 ?
    C8 C9 . 1.393(2) ?
    C8 C12 . 1.497(2) ?
    C9 C10 . 1.385(2) ?
    C9 H9 . 0.93 ?
    C10 C11 . 1.368(2) ?
    C10 H10 . 0.93 ?
    C11 H11 . 0.93 ?
    C12 H12A . 0.96 ?
    C12 H12B . 0.96 ?
    C12 H12C . 0.96 ?
loop_
    _geom_angle_atom_site_label_1
    _geom_angle_atom_site_label_2
    _geom_angle_atom_site_label_3
    _geom_angle_site_symmetry_1
    _geom_angle_site_symmetry_3
    _geom_angle
    _geom_angle_publ_flag
    Cl3 Cu Cl4 . . 99.283(16) ?
    Cl3 Cu Cl2 . . 99.327(17) ?
    Cl4 Cu Cl2 . . 137.322(16) ?
    Cl3 Cu Cl1 . . 136.189(16) ?
    Cl4 Cu Cl1 . . 96.568(17) ?
    Cl2 Cu Cl1 . . 95.946(16) ?
    C5 N1 C1 . . 123.14(15) ?
    C5 N1 H1 . . 119.2(15) ?
    C1 N1 H1 . . 117.7(15) ?
    N1 C1 C2 . . 120.43(15) ?
    N1 C1 H1A . . 119.8 ?
    C2 C1 H1A . . 119.8 ?
    C1 C2 C3 . . 117.17(15) ?
    C1 C2 C6 . . 120.83(15) ?
    C3 C2 C6 . . 121.98(15) ?
    C4 C3 C2 . . 121.16(15) ?
    C4 C3 H3 . . 119.4 ?
    C2 C3 H3 . . 119.4 ?
    C5 C4 C3 . . 118.91(16) ?
    C5 C4 H4 . . 120.5 ?
    C3 C4 H4 . . 120.5 ?
    N1 C5 C4 . . 119.19(16) ?
    N1 C5 H5 . . 120.4 ?
    C4 C5 H5 . . 120.4 ?
    C2 C6 H6A . . 109.5 ?
    C2 C6 H6B . . 109.5 ?
    H6A C6 H6B . . 109.5 ?
    C2 C6 H6C . . 109.5 ?
    H6A C6 H6C . . 109.5 ?
    H6B C6 H6C . . 109.5 ?
    C7 N2 C11 . . 122.92(15) ?
    C7 N2 H2 . . 117.7(17) ?
    C11 N2 H2 . . 119.3(17) ?
    N2 C7 C8 . . 120.27(15) ?
    N2 C7 H7 . . 119.9 ?
    C8 C7 H7 . . 119.9 ?
    C7 C8 C9 . . 117.62(15) ?
    C7 C8 C12 . . 120.84(15) ?
    C9 C8 C12 . . 121.53(15) ?
    C10 C9 C8 . . 120.68(15) ?
    C10 C9 H9 . . 119.7 ?
    C8 C9 H9 . . 119.7 ?
    C11 C10 C9 . . 119.60(15) ?
    C11 C10 H10 . . 120.2 ?
    C9 C10 H10 . . 120.2 ?
    N2 C11 C10 . . 118.90(16) ?
    N2 C11 H11 . . 120.5 ?
    C10 C11 H11 . . 120.5 ?
    C8 C12 H12A . . 109.5 ?
    C8 C12 H12B . . 109.5 ?
    H12A C12 H12B . . 109.5 ?
    C8 C12 H12C . . 109.5 ?
    H12A C12 H12C . . 109.5 ?
    H12B C12 H12C . . 109.5 ?
loop_
    _geom_hbond_atom_site_label_D
    _geom_hbond_atom_site_label_H
    _geom_hbond_atom_site_label_A
    _geom_hbond_site_symmetry_A
    _geom_hbond_distance_DH
    _geom_hbond_distance_HA
    _geom_hbond_distance_DA
    _geom_hbond_angle_DHA
    N1 H1 Cl1 . 0.80(2) 2.44(2) 3.136(2) 146(2)
    N2 H2 Cl1 . 0.81(2) 2.66(2) 3.270(2) 134(2)
    N2 H2 Cl2 . 0.81(2) 2.50(2) 3.196(2) 145(2)
