# Supplementary material for: Bis(3-methyl­pyridinium) tetra­chlorido­cuprate(II)
Source: Acta Crystallogr Sect E Struct Rep Online. 2009 Mar 11;65(Pt 4):m384. doi: 10.1107/S1600536809007818 (PMC2968805; doi:10.1107/S1600536809007818)
Supplement: Supplementary file 2 [file e-65-0m384-Isup2.hkl]

#
# h,k,l, Fc-squared, Fo-squared, sigma(Fo-squared) and status flag
#
data_I
_shelx_title '  (3-methylpyridineH)2[CuCl4] P21/n'
_shelx_refln_list_code          4
_shelx_F_calc_maximum      293.29
_exptl_crystal_F_000       796.00
_reflns_d_resolution_high  0.7493
 
loop_
 _symmetry_equiv_pos_as_xyz
 'x, y, z'
 '-x+1/2, y+1/2, -z+1/2'
 '-x, -y, -z'
 'x-1/2, -y-1/2, z-1/2'
 
_cell_length_a     9.0438
_cell_length_b    13.0530
_cell_length_c    13.7391
_cell_angle_alpha  90.000
_cell_angle_beta  103.541
_cell_angle_gamma  90.000
 
_shelx_F_squared_multiplier     1.000
 
loop_
 _refln_index_h
 _refln_index_k
 _refln_index_l
 _refln_F_squared_calc
 _refln_F_squared_meas
 _refln_F_squared_sigma
 _refln_observed_status
   2   0   0    10800.22    10209.51    325.40 o
   4   0   0       66.69       86.21      4.63 o
   6   0   0      119.21      125.80      9.36 o
   8   0   0       24.78       40.03      7.76 o
  10   0   0     5970.59     6200.58    164.10 o
   1   1   0    11543.83    11494.12    347.24 o
   2   1   0      540.09      488.17     12.06 o
   3   1   0     3025.44     2967.34     54.84 o
   4   1   0     5770.97     5765.74     79.38 o
   5   1   0      116.39      136.87      4.38 o
   6   1   0     4014.73     3893.46     57.02 o
   7   1   0       10.89        9.98      3.44 o
   8   1   0       10.18        6.94      3.93 o
   9   1   0     3479.13     3608.04     70.48 o
  10   1   0        3.09       -5.74      6.34 o
  11   1   0     1331.86     1552.36     89.68 o
   1   2   0       16.17       18.99      1.41 o
   2   2   0      154.06      148.94      3.83 o
   3   2   0      184.44      167.17      4.72 o
   4   2   0      341.47      364.74      8.62 o
   5   2   0    16364.21    16260.82    221.63 o
   6   2   0       34.89       27.07      2.76 o
   7   2   0      142.09      128.99      6.83 o
   8   2   0     3210.16     3296.50     64.04 o
   9   2   0      146.80      134.00     11.51 o
  10   2   0      278.46      264.26     23.14 o
  11   2   0      240.80      234.31     54.46 o
   1   3   0    12546.08    12229.19    372.97 o
   2   3   0      388.10      408.67      9.87 o
   3   3   0     4825.63     4863.36     80.16 o
   4   3   0    10481.89     9937.61    137.33 o
   5   3   0      260.35      300.60      8.50 o
   6   3   0     7206.40     7104.65    107.25 o
   7   3   0     1653.56     1663.57     38.76 o
   8   3   0      331.86      340.19     21.69 o
   9   3   0      802.26      781.00     26.95 o
  10   3   0        1.96       -0.77      6.61 o
  11   3   0       58.75       53.85     14.17 o
   0   4   0     5882.04     6396.92    195.86 o
   1   4   0      145.77      164.66      4.45 o
   2   4   0     7650.04     7833.73    143.78 o
   3   4   0    21018.15    21100.42    385.63 o
   4   4   0      621.70      722.90     11.90 o
   5   4   0     3263.87     3088.54     50.79 o
   6   4   0        7.71        4.01      2.79 o
   7   4   0     2721.93     2734.27     68.79 o
   8   4   0     2844.59     2813.69     61.87 o
   9   4   0      155.72      164.72     12.40 o
  10   4   0       47.29       54.80      9.31 o
  11   4   0       69.28       75.70     15.23 o
   1   5   0      481.63      544.71     11.25 o
   2   5   0     3809.52     3641.51     68.48 o
   3   5   0     4169.93     4552.06     86.11 o
   4   5   0    12392.56    12158.15    191.11 o
   5   5   0     1169.07     1167.74     29.71 o
   6   5   0     5643.34     5736.31    127.25 o
   7   5   0      450.70      454.22     17.06 o
   8   5   0      534.38      509.97     19.55 o
   9   5   0      348.22      381.69     28.51 o
  10   5   0      245.64      226.91     19.68 o
  11   5   0       58.26       47.66     20.12 o
   0   6   0     2162.97     2416.81     61.38 o
   1   6   0      134.01      134.48      4.36 o
   2   6   0     5676.90     5655.44     96.37 o
   3   6   0     7229.19     7077.64    132.01 o
   4   6   0       68.76       54.95      4.74 o
   5   6   0     4981.56     5114.80    126.24 o
   6   6   0      709.17      675.27     21.27 o
   7   6   0      309.23      324.98     14.57 o
   8   6   0     3384.53     3403.50     81.26 o
   9   6   0      563.26      580.38     24.56 o
  10   6   0       13.02       16.27     10.70 o
  11   6   0       39.18       39.49     15.86 o
   1   7   0     1193.80     1027.10     15.84 o
   2   7   0       30.12       31.54      2.93 o
   3   7   0     1036.50     1040.56     22.63 o
   4   7   0     2441.58     2390.87     54.73 o
   5   7   0      245.91      257.74     10.64 o
   6   7   0      485.07      525.79     20.30 o
   7   7   0      140.02      130.33      9.74 o
   8   7   0       23.85       11.37      5.78 o
   9   7   0      290.47      290.61     15.77 o
  10   7   0      284.65      268.49     20.99 o
   0   8   0    12911.84    12661.99    235.40 o
   1   8   0     1237.17     1280.07     19.99 o
   2   8   0     1199.44     1244.74     26.25 o
   3   8   0      260.82      261.50      8.31 o
   4   8   0       30.68       21.08      3.89 o
   5   8   0     6615.62     6470.43    167.12 o
   6   8   0      343.83      341.08     15.57 o
   7   8   0        3.57        8.84      4.73 o
   8   8   0      437.72      440.75     18.35 o
   9   8   0      117.08      103.96     10.81 o
  10   8   0     1005.85      882.14     33.82 o
   1   9   0    14202.30    14440.25    230.92 o
   2   9   0       36.76       47.49      4.58 o
   3   9   0      236.25      232.82     11.51 o
   4   9   0     1363.46     1417.82     42.65 o
   5   9   0      401.15      416.20     14.78 o
   6   9   0      127.27      124.01     10.17 o
   7   9   0        4.60       -3.02      4.11 o
   8   9   0      124.03      113.94     11.91 o
   9   9   0      947.40     1003.32     35.14 o
  10   9   0      935.49      965.25     35.46 o
   0  10   0    11871.63    11694.16    321.08 o
   1  10   0       22.02       30.20      4.18 o
   2  10   0      100.40      101.49      8.79 o
   3  10   0        1.74       -1.31      4.13 o
   4  10   0       10.84        8.64      5.22 o
   5  10   0     2430.87     2428.61     57.91 o
   6  10   0      180.83      191.19     19.08 o
   7  10   0       13.20        9.63      5.47 o
   8  10   0       26.36       37.56      7.52 o
   9  10   0      182.55      184.32     22.33 o
   1  11   0     1378.96     1417.85     39.86 o
   2  11   0     1380.78     1376.21     46.28 o
   3  11   0        6.78       15.93      4.17 o
   4  11   0     1610.07     1617.47     39.76 o
   5  11   0      308.77      302.26     11.89 o
   6  11   0     1681.86     1778.21     50.24 o
   7  11   0      613.85      587.85     27.86 o
   8  11   0        4.97        8.45      5.86 o
   9  11   0      913.20      859.47     30.79 o
   0  12   0       85.20       65.87     11.81 o
   1  12   0       67.22       61.86      8.09 o
   2  12   0      898.90      972.12     36.86 o
   3  12   0      298.87      280.33     18.54 o
   4  12   0      265.82      253.39     18.09 o
   5  12   0     2890.44     2961.37     65.33 o
   6  12   0      118.13      127.17      7.84 o
   7  12   0       45.92       61.42     14.75 o
   8  12   0     1569.08     1631.00     47.70 o
   1  13   0        4.99       15.73     11.88 o
   2  13   0       45.48       16.45      7.90 o
   3  13   0      928.96      951.09     61.80 o
   4  13   0     1200.66     1183.26     44.56 o
   5  13   0        5.90       12.09      7.84 o
   6  13   0      125.63      107.80     19.14 o
   7  13   0     1764.21     1677.75     75.05 o
   0  14   0      104.33      109.04     15.97 o
   1  14   0        9.99        8.43      7.12 o
   2  14   0      197.01      188.47     16.99 o
   3  14   0     1829.82     1821.40     62.09 o
   4  14   0       12.62        8.74      7.73 o
   5  14   0       60.31       48.08     14.74 o
   6  14   0      666.49      622.17     64.96 o
   1  15   0        1.15        4.04      7.60 o
   2  15   0      539.56      534.02     28.69 o
   3  15   0       92.84       76.71     13.20 o
   4  15   0      615.78      682.00     38.61 o
   5  15   0      457.82      481.51     36.07 o
   0  16   0       66.37       63.10     22.24 o
   1  16   0      150.33      133.45     16.30 o
   2  16   0       23.98       25.47     11.33 o
   3  16   0      126.25      146.67     17.41 o
   4  16   0      343.49      306.53     23.69 o
   1  17   0       10.95       14.71     10.55 o
   2  17   0        2.89        2.52     10.91 o
 -11   0   1     4428.88     4325.20    203.21 o
  -9   0   1     1383.05     1365.52     44.91 o
  -7   0   1      477.23      511.66     20.67 o
  -5   0   1     5795.67     5728.42    119.60 o
  -3   0   1     3466.72     3942.04    102.95 o
  -1   0   1     6824.23     6324.51    286.74 o
   1   0   1      114.63      110.51      4.38 o
   3   0   1     1800.91     1820.96     35.51 o
   5   0   1     9440.54     9327.00    222.60 o
   7   0   1       33.81       41.98      7.11 o
   9   0   1       23.12       23.85      8.34 o
  11   0   1     1148.50     1170.67     73.47 o
 -11   1   1       55.25       63.29     11.68 o
 -10   1   1     4706.32     4709.88     99.56 o
  -9   1   1      223.27      213.28     11.96 o
  -8   1   1       10.16        5.73      4.50 o
  -7   1   1        0.81        3.71      3.44 o
  -6   1   1     2953.96     3033.44     49.26 o
  -5   1   1     5037.85     4866.55     78.50 o
  -4   1   1       35.40       44.47      2.57 o
  -3   1   1     1149.30     1148.17     17.05 o
  -2   1   1     3791.68     3517.50     74.49 o
  -1   1   1      283.69      260.86      8.42 o
   0   1   1     4889.12     5006.05    137.94 o
   1   1   1     4947.18     4671.01    111.88 o
   2   1   1     1965.13     1962.47     29.71 o
   3   1   1      249.07      262.50      5.31 o
   4   1   1     4901.99     4764.86     66.23 o
   5   1   1       84.18       78.54      3.17 o
   6   1   1       71.15       68.18      4.25 o
   7   1   1      109.35      120.04      6.94 o
   8   1   1        5.62        6.26      4.26 o
   9   1   1       77.32       77.03      8.34 o
  10   1   1       20.45       18.24      6.96 o
  11   1   1       22.77       27.25     10.27 o
 -11   2   1      594.85      590.59     33.80 o
 -10   2   1      597.13      630.75     24.62 o
  -9   2   1      191.63      172.07     15.75 o
  -8   2   1      663.26      626.83     21.24 o
  -7   2   1      490.82      487.52     14.43 o
  -6   2   1     5717.91     5566.97     84.27 o
  -5   2   1       84.83       81.80      3.88 o
  -4   2   1     1033.12      976.28     16.05 o
  -3   2   1     8268.80     8449.18    122.42 o
  -2   2   1     5799.97     5636.05    110.50 o
  -1   2   1     4684.30     4111.86    148.39 o
   0   2   1     4616.20     4749.78    131.08 o
   1   2   1      139.19      126.83      3.79 o
   2   2   1    54936.02    55640.18    909.95 o
   3   2   1     9075.20     8595.51    116.95 o
   4   2   1     1229.41     1191.25     18.13 o
   5   2   1       46.37       68.29      3.04 o
   6   2   1      593.85      562.93     14.81 o
   7   2   1      780.83      825.88     20.60 o
   8   2   1        9.01       11.47      4.96 o
   9   2   1        2.14       -1.52      4.80 o
  10   2   1     1942.75     2051.40     56.38 o
  11   2   1      682.93      661.70     36.24 o
 -11   3   1      190.12      177.74     19.61 o
 -10   3   1        8.21        8.46      6.83 o
  -9   3   1        5.08        3.99      5.51 o
  -8   3   1        0.61       -0.77      4.68 o
  -7   3   1      835.52      799.24     22.03 o
  -6   3   1        6.99       14.69      2.50 o
  -5   3   1     4138.33     4164.35     57.85 o
  -4   3   1      104.21       78.85      3.11 o
  -3   3   1      371.71      357.10      8.11 o
  -2   3   1     7922.01     7965.23    148.88 o
  -1   3   1      174.84      131.35      4.49 o
   0   3   1      890.73      887.61     21.58 o
   1   3   1     7757.12     7566.99    147.12 o
   2   3   1    10309.31    10410.35    221.97 o
   3   3   1       57.68       32.40      2.23 o
   4   3   1     3444.17     3561.52     45.87 o
   5   3   1     1953.33     2053.19     30.71 o
   6   3   1      251.21      315.94      8.65 o
   7   3   1     3484.43     3458.82     66.17 o
   8   3   1      839.62      846.92     30.94 o
   9   3   1     1643.84     1688.08     47.18 o
  10   3   1        0.40       -1.81      7.44 o
  11   3   1       60.72       16.89     12.06 o
 -11   4   1        1.33       -3.33     10.10 o
 -10   4   1       32.44       22.59      8.84 o
  -9   4   1      177.37      184.51     12.86 o
  -8   4   1     2922.36     2931.20     63.92 o
  -7   4   1      833.54      894.83     27.20 o
  -6   4   1     1568.57     1550.07     36.34 o
  -5   4   1       46.08       59.92      3.60 o
  -4   4   1      878.01      931.51     19.46 o
  -3   4   1     6885.13     6887.40    112.78 o
  -2   4   1     6814.57     6777.05    131.52 o
  -1   4   1      372.38      337.73     16.24 o
   0   4   1     7718.72     8729.10    209.19 o
   1   4   1      392.20      393.55      9.03 o
   2   4   1     3626.49     3408.64     57.38 o
   3   4   1     1645.53     1605.99     27.35 o
   4   4   1     5838.69     6327.44    103.44 o
   5   4   1        3.03       -0.26      2.00 o
   6   4   1      870.54      850.52     19.13 o
   7   4   1     1041.19     1043.35     27.32 o
   8   4   1     4619.48     4651.32     96.86 o
   9   4   1      337.94      323.41     20.57 o
  10   4   1      391.32      392.14     30.62 o
  11   4   1      191.92      123.27     17.66 o
 -11   5   1        2.15        7.73     10.84 o
 -10   5   1      312.69      299.94     48.33 o
  -9   5   1       93.15      100.21     15.71 o
  -8   5   1       13.76       23.49      6.09 o
  -7   5   1     6619.81     6289.56    191.21 o
  -6   5   1       40.56       48.81      7.00 o
  -5   5   1     1901.91     1872.17     36.98 o
  -4   5   1     5192.77     5286.57    103.02 o
  -3   5   1      309.16      276.23      7.14 o
  -2   5   1     1332.69     1399.47     25.56 o
  -1   5   1      134.22      185.73      7.19 o
   0   5   1      186.59      240.33      8.74 o
   1   5   1      126.73       86.82      4.80 o
   2   5   1       69.33       85.34      3.20 o
   3   5   1     5667.79     5656.70     83.48 o
   4   5   1       87.20       92.35      3.63 o
   5   5   1       85.76       96.44      5.04 o
   6   5   1     1022.52     1020.57     28.64 o
   7   5   1     4480.70     4575.70    108.16 o
   8   5   1      388.00      393.40     17.10 o
   9   5   1     1077.94     1040.03     32.36 o
  10   5   1       34.22       20.45     11.17 o
  11   5   1       12.32       14.57     11.52 o
 -11   6   1        3.62       17.27     11.69 o
 -10   6   1      244.15      238.65     19.71 o
  -9   6   1      261.22      288.85     15.43 o
  -8   6   1      893.76      872.81     27.44 o
  -7   6   1      101.57      113.03     10.62 o
  -6   6   1     2094.48     2124.52     60.52 o
  -5   6   1     4694.22     4648.21    101.19 o
  -4   6   1      501.17      470.52     11.74 o
  -3   6   1     1155.81     1149.49     21.22 o
  -2   6   1     5934.33     5901.95    101.38 o
  -1   6   1       46.25       45.85      6.95 o
   0   6   1     1025.29      916.02     25.20 o
   1   6   1      697.96      749.49     20.40 o
   2   6   1     5478.51     5640.91     92.85 o
   3   6   1     1796.32     1709.34     29.87 o
   4   6   1      750.79      662.44     15.41 o
   5   6   1     8076.84     7944.09    162.10 o
   6   6   1     1178.85     1197.80     32.67 o
   7   6   1      339.17      349.07     15.19 o
   8   6   1     4284.99     4221.03     98.45 o
   9   6   1        0.67       -0.52      5.97 o
  10   6   1       39.11       37.84     11.64 o
 -10   7   1      141.97      137.36     16.22 o
  -9   7   1      426.08      458.51     19.55 o
  -8   7   1       53.36       49.72      7.64 o
  -7   7   1     1771.70     1810.78     54.63 o
  -6   7   1      725.98      718.62     30.59 o
  -5   7   1     1492.10     1464.21     47.37 o
  -4   7   1     1450.01     1483.98     32.55 o
  -3   7   1     1571.90     1576.93     27.00 o
  -2   7   1     5437.47     5642.31    109.27 o
  -1   7   1    13189.10    13403.75    253.94 o
   0   7   1      351.79      409.01     14.68 o
   1   7   1     2295.33     2142.86     48.71 o
   2   7   1     3291.14     3241.10     54.66 o
   3   7   1      561.29      524.41     16.41 o
   4   7   1        2.26        4.42      2.57 o
   5   7   1      775.32      770.59     20.67 o
   6   7   1      830.68      817.75     24.60 o
   7   7   1      122.45      115.93     12.11 o
   8   7   1       94.50       93.26      9.53 o
   9   7   1      643.54      632.21     23.75 o
  10   7   1       20.27        6.36     22.07 o
 -10   8   1      992.15     1049.92     37.60 o
  -9   8   1      563.69      558.48     21.83 o
  -8   8   1       33.67       26.86      6.68 o
  -7   8   1      734.49      708.48     27.15 o
  -6   8   1     4730.00     4664.10    147.47 o
  -5   8   1      680.40      711.17     24.61 o
  -4   8   1       78.53       85.29      5.43 o
  -3   8   1       60.80       66.52      3.33 o
  -2   8   1      123.29       93.58      4.50 o
  -1   8   1      347.70      312.82      8.93 o
   0   8   1    16224.61    16157.74    282.47 o
   1   8   1      569.48      583.96     14.89 o
   2   8   1     1311.62     1402.25     28.66 o
   3   8   1     2233.91     2156.95     43.70 o
   4   8   1     1213.21     1234.38     29.38 o
   5   8   1       82.51       86.13      6.84 o
   6   8   1       39.87       32.50      5.64 o
   7   8   1       30.02       18.54      5.63 o
   8   8   1        2.85       12.12      5.89 o
   9   8   1       44.03       44.56     12.84 o
  10   8   1     1937.13     1963.01     60.21 o
 -10   9   1     1915.71     1887.79     57.94 o
  -9   9   1      773.45      758.11     28.95 o
  -8   9   1        4.45       10.00     11.31 o
  -7   9   1       35.22       28.15      7.90 o
  -6   9   1     1123.24     1114.19     42.59 o
  -5   9   1       27.04       29.75      5.55 o
  -4   9   1      632.41      560.73     17.93 o
  -3   9   1        0.30        1.20      2.55 o
  -2   9   1      825.05      845.76     20.22 o
  -1   9   1     3838.83     3986.25     72.77 o
   0   9   1     3028.37     3120.18     58.41 o
   1   9   1     4276.57     4212.17     77.07 o
   2   9   1      857.72      891.58     22.92 o
   3   9   1      612.49      614.64     18.14 o
   4   9   1     2301.43     2321.39     54.87 o
   5   9   1      145.36      159.59      8.78 o
   6   9   1      436.58      489.45     21.28 o
   7   9   1       96.00      101.58      9.71 o
   8   9   1      136.41      128.66     10.49 o
   9   9   1      353.49      340.31     18.69 o
  -9  10   1      199.62      216.44     14.28 o
  -8  10   1     1118.31     1109.82     32.69 o
  -7  10   1      177.41      186.12     11.62 o
  -6  10   1      183.01      209.37     14.01 o
  -5  10   1     2103.96     2200.03     62.09 o
  -4  10   1      366.87      408.68     30.20 o
  -3  10   1       14.25       15.39      4.26 o
  -2  10   1      433.65      459.92     16.30 o
  -1  10   1     5600.51     5646.21    114.50 o
   0  10   1     1314.48     1315.80     31.28 o
   1  10   1        0.82       -0.83      2.95 o
   2  10   1     4744.45     4796.07    108.72 o
   3  10   1      241.98      213.78     12.06 o
   4  10   1        3.83       11.98      5.66 o
   5  10   1     5651.63     5496.33    122.42 o
   6  10   1      224.34      217.43     14.04 o
   7  10   1       27.11       14.41      5.80 o
   8  10   1       90.17       87.25      9.56 o
   9  10   1      456.22      434.87     28.99 o
  -9  11   1      936.44      981.92     33.36 o
  -8  11   1      225.07      222.46     12.94 o
  -7  11   1      319.41      297.94     13.97 o
  -6  11   1     2205.70     2281.53     61.56 o
  -5  11   1     1291.56     1195.23     43.15 o
  -4  11   1     2160.94     2119.28     66.39 o
  -3  11   1        8.12        9.82     11.60 o
  -2  11   1     1286.72     1320.53     40.64 o
  -1  11   1      314.06      328.96     11.96 o
   0  11   1     1246.02     1228.33     37.17 o
   1  11   1     1218.11     1219.81     29.91 o
   2  11   1     1309.56     1321.54     36.14 o
   3  11   1     1882.88     1924.40     56.11 o
   4  11   1     3407.91     3297.92     90.80 o
   5  11   1       41.85       48.46      7.77 o
   6  11   1      706.84      717.31     29.14 o
   7  11   1       61.12       63.13     13.15 o
   8  11   1      605.67      579.78     22.56 o
  -8  12   1      432.28      407.34     24.71 o
  -7  12   1      974.73      994.11     39.35 o
  -6  12   1     1221.75     1186.30     40.41 o
  -5  12   1      430.02      402.53     30.95 o
  -4  12   1      116.74      105.84     12.85 o
  -3  12   1     8838.67     8612.43    231.63 o
  -2  12   1      105.50      121.84     12.66 o
  -1  12   1     1014.96     1041.96     32.40 o
   0  12   1      126.74      140.05      8.03 o
   1  12   1        1.32        2.95      3.53 o
   2  12   1      385.59      394.21     15.11 o
   3  12   1     3348.93     3287.53     79.96 o
   4  12   1      549.31      526.29     21.36 o
   5  12   1      843.71      864.46     38.09 o
   6  12   1      383.95      371.35     21.72 o
   7  12   1     1487.19     1483.50     57.35 o
   8  12   1       80.67       63.89     12.22 o
  -7  13   1      423.72      445.09     22.36 o
  -6  13   1      308.27      319.28     30.01 o
  -5  13   1      131.52      132.35     11.83 o
  -4  13   1     1889.74     1920.10     50.34 o
  -3  13   1      168.27      168.76     15.89 o
  -2  13   1     3381.73     3245.24     96.68 o
  -1  13   1      134.17      140.74     21.75 o
   0  13   1        0.51        2.97      5.19 o
   1  13   1        8.65       17.80      7.55 o
   2  13   1      801.06      759.27     32.27 o
   3  13   1     1004.70     1051.67     40.86 o
   4  13   1      405.98      431.57     16.76 o
   5  13   1       33.68       22.10      8.45 o
   6  13   1      854.97      807.06     34.64 o
   7  13   1      571.71      567.02     28.28 o
  -7  14   1        5.55        5.12     13.17 o
  -6  14   1      281.41      286.35     28.20 o
  -5  14   1      539.10      540.31     36.49 o
  -4  14   1       18.57        7.80      7.93 o
  -3  14   1     3444.49     3530.66    105.98 o
  -2  14   1     3583.30     3543.48    105.69 o
  -1  14   1       21.98       13.18      7.96 o
   0  14   1        4.85        8.73      6.50 o
   1  14   1       14.36       15.89      7.85 o
   2  14   1     2193.37     2268.91     73.34 o
   3  14   1      223.26      226.90     18.86 o
   4  14   1      681.96      729.40     38.63 o
   5  14   1      606.29      642.36     31.96 o
   6  14   1        3.95       -4.23      9.88 o
  -6  15   1      636.19      682.85     43.40 o
  -5  15   1        7.90        1.72     10.53 o
  -4  15   1     1124.38     1127.05     45.29 o
  -3  15   1      650.54      654.08     31.90 o
  -2  15   1        2.87       -7.28      7.28 o
  -1  15   1      493.36      536.90     42.71 o
   0  15   1        0.87       -0.26      6.38 o
   1  15   1      889.07      855.61     37.12 o
   2  15   1      304.47      269.48     20.72 o
   3  15   1     2196.63     2373.99     77.91 o
   4  15   1      294.27      322.27     23.34 o
   5  15   1      175.55      167.26     18.20 o
  -4  16   1        4.76       10.78     10.00 o
  -3  16   1      161.35      138.45     16.91 o
  -2  16   1      577.02      572.85     31.39 o
  -1  16   1        1.94        5.03      8.42 o
   0  16   1     1952.99     1935.48     84.21 o
   1  16   1        0.03        0.02      8.51 o
   2  16   1     1202.92     1265.24     49.59 o
   3  16   1      383.73      373.92     25.45 o
   4  16   1      697.35      677.87     44.13 o
  -2  17   1      258.64      254.88     22.44 o
  -1  17   1     2529.86     2437.48     81.32 o
   0  17   1      175.81      113.34     20.68 o
   1  17   1     2485.15     2506.42     83.06 o
   2  17   1      417.95      374.99     26.17 o
 -10   0   2      433.13      473.83     39.83 o
  -8   0   2      393.35      423.38     25.74 o
  -6   0   2     8563.62     7921.75    176.09 o
  -4   0   2      111.48      108.25      4.50 o
  -2   0   2      271.42      288.33      8.39 o
   0   0   2     3662.32     4456.81    196.03 o
   2   0   2     5728.02     5718.84    127.49 o
   4   0   2     9422.49     9312.33    241.83 o
   6   0   2      745.11      755.45     20.58 o
   8   0   2       92.48       81.57     23.17 o
  10   0   2     4752.59     4374.92    201.70 o
 -11   1   2       15.91       25.65     12.56 o
 -10   1   2      845.70      840.45     29.17 o
  -9   1   2     2791.58     2834.18     62.66 o
  -8   1   2      377.18      355.47     19.40 o
  -7   1   2     5832.98     5912.74    123.98 o
  -6   1   2       12.29        6.56      2.10 o
  -5   1   2     1220.17     1151.10     22.27 o
  -4   1   2      113.82       85.33      3.08 o
  -3   1   2      628.82      660.61     13.14 o
  -2   1   2      310.19      334.08      6.39 o
  -1   1   2    12469.11    12067.05    397.12 o
   0   1   2      126.38      101.88      4.06 o
   1   1   2    43400.49    41878.35    761.43 o
   2   1   2      228.17      234.86      5.78 o
   3   1   2     2377.97     2132.97     30.56 o
   4   1   2     1062.45     1008.98     15.28 o
   5   1   2     1533.36     1689.76     24.36 o
   6   1   2     1817.63     1847.79     29.84 o
   7   1   2      335.81      361.40     12.29 o
   8   1   2       52.64       56.57      8.84 o
   9   1   2      364.05      347.12     22.81 o
  10   1   2       42.64       53.17     13.20 o
  11   1   2     1426.82     1550.70    109.36 o
 -11   2   2      526.87      513.54     25.44 o
 -10   2   2      125.26       95.27      9.64 o
  -9   2   2      156.32      173.09     10.88 o
  -8   2   2     6948.87     7096.59    158.51 o
  -7   2   2      107.48      128.98      9.43 o
  -6   2   2     2035.49     1952.52     36.05 o
  -5   2   2    15637.94    15931.60    243.25 o
  -4   2   2      226.31      210.58      5.38 o
  -3   2   2      131.17      108.61      3.97 o
  -2   2   2      581.51      559.78     11.64 o
  -1   2   2    11106.68    11215.47    307.98 o
   0   2   2     9591.50     9761.20    309.99 o
   1   2   2      524.08      498.73     13.59 o
   2   2   2    86016.63    83437.01   1264.95 o
   3   2   2     1570.67     1640.80     25.74 o
   4   2   2     5853.61     6046.88     80.93 o
   5   2   2     9665.67     9245.66    121.21 o
   6   2   2        5.44        2.83      2.54 o
   7   2   2      269.50      275.84     10.79 o
   8   2   2       65.77       66.60      7.45 o
   9   2   2       27.05       22.93      6.26 o
  10   2   2      347.74      370.22     20.91 o
  11   2   2       53.70       37.52     18.17 o
 -11   3   2       26.62        7.18     10.82 o
 -10   3   2       83.58       71.36      9.75 o
  -9   3   2      641.73      632.00     25.25 o
  -8   3   2     1105.32     1105.49     32.46 o
  -7   3   2     2908.57     2926.55     62.37 o
  -6   3   2      380.59      395.53     14.67 o
  -5   3   2      297.67      274.75      7.70 o
  -4   3   2    12242.65    11918.60    171.89 o
  -3   3   2     1213.67     1274.49     25.85 o
  -2   3   2    31421.01    28263.04    716.90 o
  -1   3   2      212.41      305.75      8.24 o
   0   3   2     2245.77     2147.17     45.46 o
   1   3   2     1415.75     1341.61     29.65 o
   2   3   2      616.84      734.08     14.31 o
   3   3   2     7579.55     7652.07    111.69 o
   4   3   2     2183.81     2136.64     32.00 o
   5   3   2       65.10       81.47      4.18 o
   6   3   2     6111.57     6178.60    123.20 o
   7   3   2      903.92      952.46     25.60 o
   8   3   2     3318.18     3302.65     65.89 o
   9   3   2       79.29       64.30     10.84 o
  10   3   2      158.77      148.15     46.61 o
  11   3   2       26.61       48.98     16.22 o
 -11   4   2        5.22        0.55     11.30 o
 -10   4   2       56.00       43.39      9.61 o
  -9   4   2       77.78       68.65     12.30 o
  -8   4   2     1143.28     1135.54     39.49 o
  -7   4   2      215.49      249.33     12.07 o
  -6   4   2       31.52       33.04      3.62 o
  -5   4   2      583.07      544.28     11.72 o
  -4   4   2      295.37      310.66      8.20 o
  -3   4   2    40739.27    39746.25    586.66 o
  -2   4   2        0.21        1.19      1.41 o
  -1   4   2     3558.56     3429.53     71.25 o
   0   4   2     1226.07     1322.21     29.09 o
   1   4   2      856.60      936.87     21.62 o
   2   4   2      664.76      588.27     10.96 o
   3   4   2     1429.86     1446.20     22.84 o
   4   4   2     4617.30     5099.33     78.26 o
   5   4   2      885.08      926.59     18.10 o
   6   4   2      111.96      124.52      7.17 o
   7   4   2    11821.83    11547.72    204.51 o
   8   4   2      531.32      500.87     17.85 o
   9   4   2      131.44      125.71     11.57 o
  10   4   2      306.83      295.12     22.42 o
  11   4   2        5.77        8.42     11.39 o
 -11   5   2       20.70       17.91     11.52 o
 -10   5   2      207.29      226.46     33.85 o
  -9   5   2        6.97        1.36      7.52 o
  -8   5   2      193.07      179.94     23.43 o
  -7   5   2        2.39        2.24      4.85 o
  -6   5   2      129.27      141.28      7.01 o
  -5   5   2      442.63      468.81     10.53 o
  -4   5   2    14858.84    14738.45    208.28 o
  -3   5   2       20.03        8.95      1.84 o
  -2   5   2    29720.25    27872.40    832.20 o
  -1   5   2        0.32        2.82      1.38 o
   0   5   2     2381.92     2614.64     55.28 o
   1   5   2      356.80      346.18      9.56 o
   2   5   2      571.50      612.85     13.19 o
   3   5   2     2347.95     2704.47     40.16 o
   4   5   2       68.80       89.98      4.12 o
   5   5   2       44.01       53.51      4.24 o
   6   5   2     2538.16     2419.94     58.41 o
   7   5   2      501.84      472.17     18.19 o
   8   5   2     2330.02     2341.43     59.13 o
   9   5   2      302.30      303.04     16.15 o
  10   5   2       86.64       83.15     14.33 o
 -11   6   2      162.33      161.97     18.29 o
 -10   6   2       93.84       72.01     11.22 o
  -9   6   2       19.91       19.35      6.71 o
  -8   6   2     2857.90     2854.27     80.60 o
  -7   6   2      199.10      172.31     11.89 o
  -6   6   2      833.55      839.52     25.49 o
  -5   6   2      587.79      564.02     14.41 o
  -4   6   2       49.21       60.02      2.83 o
  -3   6   2    13728.75    13126.10    207.75 o
  -2   6   2       29.61       18.40      2.87 o
  -1   6   2     4612.43     4624.19     90.81 o
   0   6   2     1770.98     1908.41     49.32 o
   1   6   2      570.62      630.00     17.17 o
   2   6   2    20016.61    20134.75    338.70 o
   3   6   2      795.92      811.08     13.49 o
   4   6   2        8.12       11.91      2.12 o
   5   6   2     2302.55     2312.94     56.59 o
   6   6   2      360.53      362.76     20.16 o
   7   6   2     4420.99     4470.95    102.68 o
   8   6   2        3.08       -3.77      4.97 o
   9   6   2      324.30      298.29     16.20 o
  10   6   2      353.36      416.11     47.54 o
 -10   7   2     1222.44     1275.05     50.71 o
  -9   7   2     2196.81     2236.61     57.39 o
  -8   7   2      372.80      391.60     19.48 o
  -7   7   2     4384.21     4297.87    114.77 o
  -6   7   2      196.22      177.30     26.41 o
  -5   7   2     2590.57     2575.52     59.98 o
  -4   7   2     4788.38     4969.27     86.92 o
  -3   7   2      364.08      342.63     11.71 o
  -2   7   2     1699.47     1836.06     39.23 o
  -1   7   2       70.15       74.25      5.69 o
   0   7   2     1093.70     1076.12     24.05 o
   1   7   2    11007.36    11225.79    213.35 o
   2   7   2       13.86       18.85      3.24 o
   3   7   2    10665.49    10626.58    225.42 o
   4   7   2     1242.21     1194.94     28.33 o
   5   7   2      363.16      397.35     17.86 o
   6   7   2     6670.73     6729.16    148.87 o
   7   7   2        7.84       13.58      6.31 o
   8   7   2      589.56      556.20     20.97 o
   9   7   2       77.37       64.39     10.07 o
  10   7   2       14.18        9.09      9.41 o
 -10   8   2      100.46      105.41     12.42 o
  -9   8   2      537.92      568.04     37.99 o
  -8   8   2     1412.52     1494.02     47.61 o
  -7   8   2      354.32      349.76     21.08 o
  -6   8   2     1947.09     2053.68     69.59 o
  -5   8   2     1195.80     1263.29     34.26 o
  -4   8   2       97.28      111.81      6.27 o
  -3   8   2      244.58      254.56     10.21 o
  -2   8   2       14.49       12.74      3.25 o
  -1   8   2     3429.44     3257.52     59.77 o
   0   8   2     3307.06     3302.36     66.00 o
   1   8   2      115.94      107.97      6.31 o
   2   8   2    10831.86    10727.09    217.96 o
   3   8   2       48.19       55.59      6.07 o
   4   8   2      833.83      806.93     22.36 o
   5   8   2     3970.41     3982.85     90.69 o
   6   8   2       19.88       19.63      5.36 o
   7   8   2      592.95      511.26     40.74 o
   8   8   2      245.43      238.54     13.41 o
   9   8   2       33.70       40.72      9.27 o
  10   8   2      453.42      472.64     36.56 o
 -10   9   2      756.32      769.48     30.08 o
  -9   9   2      449.76      490.56     19.90 o
  -8   9   2       47.52       56.93      9.81 o
  -7   9   2     1336.71     1392.74     43.77 o
  -6   9   2       25.98       14.87      5.10 o
  -5   9   2     1202.88     1306.40     60.75 o
  -4   9   2      845.42      832.46     25.42 o
  -3   9   2       45.97       48.01      5.26 o
  -2   9   2      577.23      618.21     21.06 o
  -1   9   2      472.61      489.29     13.75 o
   0   9   2     1542.34     1548.20     43.56 o
   1   9   2     2718.70     2631.05     58.08 o
   2   9   2       73.84       81.09      7.95 o
   3   9   2     1171.78     1140.66     36.35 o
   4   9   2      756.19      742.77     27.14 o
   5   9   2      264.21      267.44     10.91 o
   6   9   2        2.55        2.70      4.28 o
   7   9   2       16.12       13.54      5.34 o
   8   9   2      349.17      343.83     16.03 o
   9   9   2      586.62      552.24     25.87 o
  -9  10   2      582.61      582.03     23.52 o
  -8  10   2      404.62      428.67     31.27 o
  -7  10   2      229.64      236.82     16.22 o
  -6  10   2     3337.62     3183.21    115.56 o
  -5  10   2       49.73       51.62     13.25 o
  -4  10   2      210.84      225.53     11.91 o
  -3  10   2      181.45      206.67     11.16 o
  -2  10   2      210.99      226.69     10.86 o
  -1  10   2      394.62      424.94     12.96 o
   0  10   2     6234.31     6353.68    121.14 o
   1  10   2       22.27       23.94      4.27 o
   2  10   2      971.32      934.31     24.86 o
   3  10   2     1378.30     1332.81     41.84 o
   4  10   2      357.65      384.33     19.20 o
   5  10   2      137.70      156.06     14.93 o
   6  10   2      209.92      206.91      9.77 o
   7  10   2        0.41        5.37      4.31 o
   8  10   2      103.31       99.88     16.40 o
   9  10   2       21.92       22.19      7.50 o
  -9  11   2      241.14      199.76     24.90 o
  -8  11   2      725.93      726.65     44.05 o
  -7  11   2      426.60      395.02     52.29 o
  -6  11   2      151.98      153.73     18.99 o
  -5  11   2     1618.90     1616.14     66.77 o
  -4  11   2      632.64      650.64     22.32 o
  -3  11   2      301.15      297.04     13.74 o
  -2  11   2      418.67      390.56     15.60 o
  -1  11   2     1016.72     1048.64     26.87 o
   0  11   2       15.93        9.08      4.13 o
   1  11   2     3255.71     3123.63     67.44 o
   2  11   2       82.15       99.81     17.30 o
   3  11   2     1707.00     1812.76     54.24 o
   4  11   2       10.28       14.28      5.84 o
   5  11   2        7.81        7.17      7.48 o
   6  11   2      675.35      688.39     28.11 o
   7  11   2       60.93       55.09     21.00 o
   8  11   2       39.47       23.72     24.41 o
  -8  12   2     1914.87     1843.29     59.63 o
  -7  12   2        0.38       -0.75      6.58 o
  -6  12   2      164.11      177.90     41.65 o
  -5  12   2      604.61      549.31     36.78 o
  -4  12   2      488.87      446.84     23.54 o
  -3  12   2     1240.07     1165.36     36.95 o
  -2  12   2        5.84        8.08      4.43 o
  -1  12   2     1627.27     1669.32     39.61 o
   0  12   2      200.94      201.67     10.37 o
   1  12   2      110.08      100.44      7.65 o
   2  12   2     2007.83     1957.00     51.34 o
   3  12   2      116.28      127.60     10.71 o
   4  12   2       24.14       28.97      6.85 o
   5  12   2     1757.04     1687.51     53.06 o
   6  12   2       82.17       81.02     10.75 o
   7  12   2      207.72      216.52     18.90 o
   8  12   2     1054.66      985.28     56.10 o
  -7  13   2      595.10      612.11     35.68 o
  -6  13   2      232.37      234.28     24.87 o
  -5  13   2      105.31      104.03     17.48 o
  -4  13   2     1118.90     1144.44     43.30 o
  -3  13   2      444.42      448.39     24.38 o
  -2  13   2     2465.15     2486.23     63.05 o
  -1  13   2      278.84      261.84     12.68 o
   0  13   2        6.43        6.03      3.95 o
   1  13   2      154.56      163.53      9.27 o
   2  13   2        7.33        8.03      4.74 o
   3  13   2      662.38      671.45     35.48 o
   4  13   2      119.83      121.99     10.96 o
   5  13   2      353.86      328.58     25.87 o
   6  13   2      591.30      586.82     29.79 o
   7  13   2      929.16      951.62     42.31 o
  -7  14   2      488.11      511.69     23.93 o
  -6  14   2       71.07       67.50      9.24 o
  -5  14   2      243.59      231.86     20.07 o
  -4  14   2      278.78      284.11     20.70 o
  -3  14   2     3049.49     3020.44     92.74 o
  -2  14   2      247.74      235.44     26.75 o
  -1  14   2      324.39      326.43     21.18 o
   0  14   2        9.14        7.30      3.54 o
   1  14   2       47.75       56.20      5.73 o
   2  14   2        4.19        9.34      4.25 o
   3  14   2      268.27      273.40     13.31 o
   4  14   2       76.87       67.13      7.62 o
   5  14   2      138.16      136.65     19.53 o
   6  14   2       45.27       28.67     10.01 o
  -6  15   2       91.04       90.33     19.07 o
  -5  15   2      692.76      631.38     40.76 o
  -4  15   2      196.91      243.49     20.40 o
  -3  15   2       43.43       39.31     11.11 o
  -2  15   2     2028.39     1943.82     65.90 o
  -1  15   2      330.42      307.27     21.69 o
   0  15   2      196.49      202.26     18.07 o
   1  15   2       77.32       68.94     12.42 o
   2  15   2      199.77      246.35     21.37 o
   3  15   2      240.79      264.39     39.80 o
   4  15   2        9.07        2.47     11.34 o
   5  15   2      376.28      344.75     42.70 o
  -4  16   2      884.96      764.29     67.35 o
  -3  16   2      403.33      433.16     31.50 o
  -2  16   2        2.80        7.64      8.66 o
  -1  16   2      131.66      139.45     16.52 o
   0  16   2     1193.55     1145.89     58.30 o
   1  16   2       97.72       79.50     13.63 o
   2  16   2     1428.92     1547.20     81.69 o
   3  16   2       14.13        0.83      8.81 o
   4  16   2      118.29      117.86     16.86 o
  -2  17   2       37.38       37.40     11.83 o
  -1  17   2      333.46      312.50     24.13 o
   0  17   2      707.43      756.43     46.46 o
   1  17   2      147.87      203.95     26.13 o
 -11   0   3     3863.81     3929.68    136.36 o
  -9   0   3     3921.15     3948.13    195.85 o
  -7   0   3      247.76      213.09     12.30 o
  -5   0   3     2920.23     2879.09     55.83 o
  -3   0   3    18527.29    19198.31    454.30 o
  -1   0   3    25869.37    23858.25    966.80 o
   1   0   3     7198.76     7077.17    169.00 o
   3   0   3      668.86      641.72     17.44 o
   5   0   3    17470.40    16930.57    318.58 o
   7   0   3      792.35      729.48     33.52 o
   9   0   3      372.52      315.69     23.80 o
  11   0   3       41.50       43.60     20.83 o
 -12   1   3      116.86      159.96     20.24 o
 -11   1   3       69.57       70.54     10.52 o
 -10   1   3     1686.89     1660.66     46.65 o
  -9   1   3       93.02       86.76      9.44 o
  -8   1   3     1976.88     2021.54     51.64 o
  -7   1   3       42.72       53.49      5.25 o
  -6   1   3      112.04      131.02      5.72 o
  -5   1   3     2894.34     2819.02     49.92 o
  -4   1   3     2479.96     2471.03     44.59 o
  -3   1   3      291.30      278.36      6.01 o
  -2   1   3      407.63      538.69     21.85 o
  -1   1   3      654.35      637.69     17.68 o
   0   1   3    11075.82    11242.84    242.17 o
   1   1   3      103.93       82.58      3.59 o
   2   1   3     1486.85     1538.88     27.03 o
   3   1   3     1876.68     2035.47     49.43 o
   4   1   3     8221.18     8311.02    104.10 o
   5   1   3      715.72      731.01     12.40 o
   6   1   3     1787.77     1808.95     31.88 o
   7   1   3      391.95      439.91     16.70 o
   8   1   3       30.59       18.07      6.29 o
   9   1   3     1451.74     1437.40     63.47 o
  10   1   3        6.11        8.97     14.27 o
  11   1   3      454.78      378.08     27.69 o
 -11   2   3        5.65        5.68      8.12 o
 -10   2   3        6.38        4.26      6.19 o
  -9   2   3     3189.65     3206.17     78.31 o
  -8   2   3      949.41      952.75     28.71 o
  -7   2   3      818.03      765.93     22.49 o
  -6   2   3     3360.62     3271.52     53.47 o
  -5   2   3      370.81      343.78      8.15 o
  -4   2   3     1602.83     1605.44     27.41 o
  -3   2   3     4416.18     4201.84     65.20 o
  -2   2   3      141.36      135.03      5.02 o
  -1   2   3        9.49       19.61      2.13 o
   0   2   3     9957.83    10374.99    211.38 o
   1   2   3      970.47      965.03     19.97 o
   2   2   3     1752.36     1754.29     29.59 o
   3   2   3       50.76       56.06      2.59 o
   4   2   3      297.94      268.41      6.42 o
   5   2   3      819.36      803.59     14.39 o
   6   2   3       43.00       40.61      4.83 o
   7   2   3     1411.33     1437.59     31.83 o
   8   2   3        1.65        1.79      4.97 o
   9   2   3       49.94       48.47      8.86 o
  10   2   3     1511.92     1637.39     63.49 o
  11   2   3       16.23       18.59     12.14 o
 -11   3   3       78.52       70.12     12.07 o
 -10   3   3       42.59       44.61      8.29 o
  -9   3   3       98.44       97.33      9.99 o
  -8   3   3     3960.73     3903.82     91.49 o
  -7   3   3      280.45      284.37     14.59 o
  -6   3   3       41.36       58.70      4.49 o
  -5   3   3     4166.31     4078.87     69.05 o
  -4   3   3     2042.68     1930.81     30.25 o
  -3   3   3     7274.67     7428.56    126.05 o
  -2   3   3     1970.99     1916.60     37.04 o
  -1   3   3      518.22      548.64     14.40 o
   0   3   3      239.28      326.64      8.96 o
   1   3   3      796.23      945.86     19.76 o
   2   3   3      642.12      660.96     11.51 o
   3   3   3      264.46      264.85      6.11 o
   4   3   3      133.29      124.50      4.26 o
   5   3   3     3777.45     3910.47     68.26 o
   6   3   3      860.44      851.61     20.72 o
   7   3   3       36.72       29.63      5.10 o
   8   3   3     1446.60     1442.88     33.03 o
   9   3   3     1514.71     1503.08     38.72 o
  10   3   3      115.79      125.89     14.02 o
 -11   4   3       57.85       38.85     24.19 o
 -10   4   3      126.62      117.74     20.38 o
  -9   4   3      221.55      236.08     25.57 o
  -8   4   3     2697.35     2764.39     66.70 o
  -7   4   3       37.13       38.14      5.20 o
  -6   4   3        8.03       12.43      3.13 o
  -5   4   3       32.16       40.59      2.98 o
  -4   4   3     6287.13     6205.97     90.05 o
  -3   4   3    18294.57    18575.92    413.00 o
  -2   4   3       38.02       27.38      2.63 o
  -1   4   3      167.09      162.11      5.31 o
   0   4   3     1469.21     1537.08     30.49 o
   1   4   3      562.26      608.31     13.77 o
   2   4   3     3707.14     3653.78     63.81 o
   3   4   3      638.10      685.44     11.40 o
   4   4   3     3970.67     4171.79     70.86 o
   5   4   3      104.35      112.86      5.51 o
   6   4   3       95.95       84.24      6.60 o
   7   4   3     2428.25     2318.65     47.29 o
   8   4   3     1536.88     1487.46     34.05 o
   9   4   3        5.90        1.77      6.37 o
  10   4   3      637.86      620.26     33.54 o
 -11   5   3        0.77        1.37     10.33 o
 -10   5   3       26.20       26.11      9.90 o
  -9   5   3      710.78      784.32     51.58 o
  -8   5   3      420.00      434.74     22.90 o
  -7   5   3      723.81      759.66     20.87 o
  -6   5   3      977.82     1014.66     23.16 o
  -5   5   3      876.87      942.45     19.12 o
  -4   5   3      645.35      623.14     10.12 o
  -3   5   3     7461.79     7631.35    122.43 o
  -2   5   3     2018.91     1949.73     33.44 o
  -1   5   3     1874.13     1884.17     34.14 o
   0   5   3     1950.53     1901.61     39.63 o
   1   5   3     5525.56     5541.13     94.78 o
   2   5   3        7.72        3.02      1.94 o
   3   5   3     6893.36     6828.31     94.01 o
   4   5   3        0.13        1.02      1.78 o
   5   5   3       14.47       13.14      3.25 o
   6   5   3     1053.63     1082.86     27.14 o
   7   5   3      513.98      498.03     28.14 o
   8   5   3       37.28       17.88      6.62 o
   9   5   3      621.71      585.38     29.23 o
  10   5   3      112.40       99.08     15.22 o
 -11   6   3      642.41      697.59     34.85 o
 -10   6   3       57.32       43.76     10.64 o
  -9   6   3     1796.72     1861.13     56.94 o
  -8   6   3      841.13      832.98     30.05 o
  -7   6   3      365.92      344.11     16.26 o
  -6   6   3     1096.93     1139.73     30.45 o
  -5   6   3      100.13      111.99      5.45 o
  -4   6   3     5447.72     5582.21     90.46 o
  -3   6   3     2593.33     2774.86     61.27 o
  -2   6   3      302.46      333.01      8.64 o
  -1   6   3     4070.42     3947.15     75.88 o
   0   6   3     3406.55     3352.85     64.56 o
   1   6   3        1.03        1.04      1.52 o
   2   6   3     2714.53     2475.26     52.24 o
   3   6   3      150.69      149.62      6.14 o
   4   6   3     1336.54     1407.12     27.86 o
   5   6   3      511.95      522.00     16.95 o
   6   6   3     2863.73     3019.86     71.36 o
   7   6   3      231.23      253.08     13.09 o
   8   6   3      665.72      690.26     24.15 o
   9   6   3      533.59      515.00     23.53 o
  10   6   3      726.43      761.17     37.62 o
 -11   7   3        0.60        1.91      8.93 o
 -10   7   3       14.51       17.95      8.51 o
  -9   7   3      593.53      605.87     25.35 o
  -8   7   3     3843.67     3847.88    104.34 o
  -7   7   3      481.36      452.87     19.07 o
  -6   7   3        3.14        9.62      4.05 o
  -5   7   3     3921.19     3867.36     81.05 o
  -4   7   3      454.13      448.14     13.28 o
  -3   7   3      244.98      228.11      7.53 o
  -2   7   3      858.44      991.00     19.67 o
  -1   7   3      961.59      946.14     17.66 o
   0   7   3      714.86      792.22     16.50 o
   1   7   3     3635.64     3656.65     59.88 o
   2   7   3      583.91      595.15     14.00 o
   3   7   3     1330.90     1268.81     28.62 o
   4   7   3      387.61      353.14     15.34 o
   5   7   3      429.99      438.99     16.95 o
   6   7   3      348.72      338.77     14.08 o
   7   7   3        0.70       -5.47      5.47 o
   8   7   3      125.32      110.88     10.01 o
   9   7   3      371.27      356.52     19.28 o
  10   7   3        8.05        7.59      8.47 o
 -10   8   3      302.35      301.54     28.61 o
  -9   8   3     1257.04     1357.86     63.29 o
  -8   8   3       93.63       94.55      9.58 o
  -7   8   3      525.49      547.74     21.19 o
  -6   8   3     3888.46     3793.14     86.66 o
  -5   8   3       64.86       64.30      8.41 o
  -4   8   3      358.36      354.81     14.22 o
  -3   8   3       57.37       49.63      5.18 o
  -2   8   3       33.45       25.48      4.09 o
  -1   8   3      179.87      214.27     14.61 o
   0   8   3     9882.75    10120.24    206.10 o
   1   8   3     1025.73      948.52     24.38 o
   2   8   3      112.37      101.09      7.72 o
   3   8   3      445.57      450.81     16.05 o
   4   8   3     6688.09     6756.40    175.46 o
   5   8   3     1220.77     1216.85     41.52 o
   6   8   3      266.58      242.10     11.34 o
   7   8   3       42.91       45.52     13.48 o
   8   8   3        8.17        1.64      5.31 o
   9   8   3       17.47       -0.94      8.66 o
 -10   9   3     1010.59      930.50     33.18 o
  -9   9   3      180.14      170.78     23.08 o
  -8   9   3      403.37      419.00     18.46 o
  -7   9   3     2362.03     2463.06     75.40 o
  -6   9   3      673.65      704.28     27.63 o
  -5   9   3     4132.54     4204.14    113.89 o
  -4   9   3      279.74      293.32     13.40 o
  -3   9   3      537.55      521.59     18.11 o
  -2   9   3      245.02      264.97      9.59 o
  -1   9   3     1467.42     1464.48     32.16 o
   0   9   3     9946.50    10078.06    206.22 o
   1   9   3     1716.09     1719.94     40.31 o
   2   9   3     1068.39     1114.20     30.79 o
   3   9   3     1568.06     1588.55     48.28 o
   4   9   3     3264.62     3334.93     92.33 o
   5   9   3     1981.60     1866.90     56.94 o
   6   9   3     1355.45     1373.06     54.38 o
   7   9   3      640.52      599.17     28.31 o
   8   9   3      527.31      471.99     20.06 o
   9   9   3      166.10      149.33     12.09 o
  -9  10   3      645.66      587.11     53.62 o
  -8  10   3     1293.60     1353.26     85.30 o
  -7  10   3        1.39        6.69     12.19 o
  -6  10   3       58.87       70.50     10.03 o
  -5  10   3     3601.99     3516.75     97.70 o
  -4  10   3      121.50      125.70      9.48 o
  -3  10   3      251.29      274.37     13.12 o
  -2  10   3       27.91       24.80      5.18 o
  -1  10   3     4418.09     4398.81     91.48 o
   0  10   3       43.18       41.19      5.84 o
   1  10   3      905.80      934.53     44.74 o
   2  10   3     5151.29     5037.11    114.88 o
   3  10   3      163.34      179.53     21.97 o
   4  10   3     1116.23     1107.17     37.65 o
   5  10   3     5279.35     5280.42    141.58 o
   6  10   3       21.37       19.70      7.75 o
   7  10   3       47.98       42.13      9.83 o
   8  10   3       38.73       20.70     11.72 o
  -9  11   3        1.39        5.21     11.16 o
  -8  11   3      541.64      524.40     55.96 o
  -7  11   3      581.91      662.18     62.61 o
  -6  11   3       74.64       80.74     14.89 o
  -5  11   3     1871.35     1780.53     64.91 o
  -4  11   3     1971.45     1950.92     51.46 o
  -3  11   3      107.81      106.05      8.95 o
  -2  11   3     2883.47     2883.98     71.08 o
  -1  11   3      314.35      339.20     13.10 o
   0  11   3     2623.46     2705.66     59.65 o
   1  11   3      661.74      645.28     21.32 o
   2  11   3      263.77      262.58     21.85 o
   3  11   3     1666.29     1644.40     50.77 o
   4  11   3     1541.21     1527.92     48.70 o
   5  11   3      223.09      226.15     15.59 o
   6  11   3     1429.38     1386.36     47.03 o
   7  11   3        7.96       13.59     10.20 o
   8  11   3      487.96      552.37     51.40 o
  -8  12   3      606.39      585.60     55.21 o
  -7  12   3       21.75       11.47     11.35 o
  -6  12   3      100.39       96.51     17.05 o
  -5  12   3      569.80      559.26     24.55 o
  -4  12   3      496.15      512.35     24.48 o
  -3  12   3     4496.84     4515.25    107.09 o
  -2  12   3      147.44      150.44     10.90 o
  -1  12   3     1035.63     1055.50     27.99 o
   0  12   3     2774.77     2766.35     61.31 o
   1  12   3     1907.76     1896.00     44.74 o
   2  12   3     1415.05     1399.90     44.64 o
   3  12   3       18.13       15.30      6.43 o
   4  12   3        1.06        8.20      5.86 o
   5  12   3        8.45        8.26      6.58 o
   6  12   3      327.08      355.41     20.46 o
   7  12   3     2395.19     2460.33     89.34 o
  -8  13   3      132.92       86.23     27.65 o
  -7  13   3       11.88       -1.30     11.74 o
  -6  13   3       57.35       71.33     16.06 o
  -5  13   3      169.62      187.43     42.45 o
  -4  13   3     3256.71     3232.10     80.54 o
  -3  13   3       31.79       45.20      7.45 o
  -2  13   3     6611.18     6612.59    152.83 o
  -1  13   3     1007.83      986.51     30.43 o
   0  13   3       51.72       38.95      6.01 o
   1  13   3      114.27      131.46      9.10 o
   2  13   3       80.14       72.02     13.29 o
   3  13   3        8.96        7.69      8.41 o
   4  13   3        3.38        9.26      6.22 o
   5  13   3       45.10       53.63      9.35 o
   6  13   3      943.59      978.76     56.51 o
   7  13   3      112.98      140.54     16.77 o
  -7  14   3        2.96        4.49      8.02 o
  -6  14   3       56.79       35.65     14.89 o
  -5  14   3      117.24      136.28     20.74 o
  -4  14   3     2052.09     2120.93     91.01 o
  -3  14   3     1789.03     1751.97     48.31 o
  -2  14   3      153.64      147.99     10.77 o
  -1  14   3     2286.68     2277.99     59.45 o
   0  14   3      143.16      166.20     10.12 o
   1  14   3      409.54      425.12     18.13 o
   2  14   3     3280.87     3192.25     79.97 o
   3  14   3       70.27       61.28      8.26 o
   4  14   3      134.73      106.82     11.25 o
   5  14   3      234.24      237.75     16.34 o
   6  14   3      389.08      372.53     20.96 o
  -6  15   3        1.17        0.16      7.06 o
  -5  15   3      292.04      323.32     40.15 o
  -4  15   3       12.34       15.94     11.74 o
  -3  15   3      397.29      410.58     25.59 o
  -2  15   3      920.89      941.98     39.60 o
  -1  15   3      389.08      397.68     25.77 o
   0  15   3      556.23      580.61     21.22 o
   1  15   3     2656.13     2683.27     68.68 o
   2  15   3       19.32       16.60      5.94 o
   3  15   3     1822.20     1797.88     49.98 o
   4  15   3       16.36       18.62      6.55 o
   5  15   3      368.54      349.66     32.37 o
  -4  16   3      135.65      144.57     22.18 o
  -3  16   3      133.66      143.32     17.28 o
  -2  16   3       61.96       47.86     11.43 o
  -1  16   3      702.32      720.35     63.74 o
   0  16   3     1128.46     1141.66    104.88 o
   1  16   3      291.34      279.22     22.10 o
   2  16   3     1980.32     2144.98     73.42 o
   3  16   3       62.14       71.90     13.96 o
  -2  17   3        0.33        6.41      9.36 o
  -1  17   3      108.23      119.58     16.49 o
   0  17   3        0.30       -9.96      9.96 o
   1  17   3      762.31      765.67     46.90 o
 -12   0   4       97.02       75.06     22.42 o
 -10   0   4       98.96      106.48     15.24 o
  -8   0   4      107.59      116.21     12.97 o
  -6   0   4    30358.81    32175.91    661.45 o
  -4   0   4     5541.45     5278.87    227.03 o
  -2   0   4      176.41      150.82     14.83 o
   0   0   4     3137.05     3252.92     98.61 o
   2   0   4     1506.04     1474.17     38.38 o
   4   0   4    36420.60    36362.39    587.34 o
   6   0   4     4182.80     4336.13     99.18 o
   8   0   4       32.89       48.86     11.47 o
  10   0   4      636.93      589.33     45.46 o
 -12   1   4       58.82       35.53     13.47 o
 -11   1   4       86.21       70.77     10.59 o
 -10   1   4      339.96      368.71     17.92 o
  -9   1   4       22.19       21.58      6.25 o
  -8   1   4      761.53      721.32     23.37 o
  -7   1   4     5822.49     5590.55    104.79 o
  -6   1   4       13.93       26.66      3.08 o
  -5   1   4    18494.09    17811.02    241.88 o
  -4   1   4      629.42      705.85     12.40 o
  -3   1   4      654.66      701.68     13.08 o
  -2   1   4     1876.99     2002.28     37.09 o
  -1   1   4     1570.57     1601.80     47.67 o
   0   1   4    15332.53    15835.49    386.18 o
   1   1   4     3482.84     3519.73     60.46 o
   2   1   4       66.22       71.71      2.67 o
   3   1   4    15834.90    16077.99    220.55 o
   4   1   4        0.31       -0.52      1.38 o
   5   1   4     7225.09     7063.43    101.73 o
   6   1   4        2.64        4.74      2.82 o
   7   1   4        2.04        4.18      3.89 o
   8   1   4       38.48       37.01      7.47 o
   9   1   4        2.02       -5.86      5.86 o
  10   1   4      640.60      606.53     32.64 o
 -11   2   4     3692.57     3822.45     93.96 o
 -10   2   4        0.57       -5.33      5.33 o
  -9   2   4      172.18      168.43     11.82 o
  -8   2   4     1014.92     1081.56     31.27 o
  -7   2   4      335.23      326.23     10.74 o
  -6   2   4     1507.50     1392.18     24.78 o
  -5   2   4      168.86      224.96      5.64 o
  -4   2   4     2496.46     2456.68     51.77 o
  -3   2   4       12.06       29.42      1.78 o
  -2   2   4        3.24        7.28      1.98 o
  -1   2   4    60144.21    59267.78   1204.25 o
   0   2   4       78.93      121.03      4.56 o
   1   2   4      689.69      672.50     15.97 o
   2   2   4     7117.76     6985.43     97.20 o
   3   2   4      128.20      131.49      3.96 o
   4   2   4     4101.53     3830.56     51.70 o
   5   2   4     1898.15     1994.13     30.85 o
   6   2   4      491.91      502.70     14.65 o
   7   2   4      206.69      218.81     10.16 o
   8   2   4      290.51      287.75     15.47 o
   9   2   4     2701.29     2750.17     70.50 o
  10   2   4        3.70        5.11      9.96 o
 -11   3   4       21.90       15.48      9.03 o
 -10   3   4     2386.28     2412.62     96.70 o
  -9   3   4      342.95      357.85     16.68 o
  -8   3   4       64.03       76.86     16.02 o
  -7   3   4     3460.63     3360.79     73.17 o
  -6   3   4      280.69      301.52      9.27 o
  -5   3   4      685.89      778.54     13.48 o
  -4   3   4     1207.20     1171.32     18.82 o
  -3   3   4     2826.86     2674.95     51.12 o
  -2   3   4    13537.82    12836.19    336.92 o
  -1   3   4      415.33      433.99     11.53 o
   0   3   4    18269.47    17752.91    322.04 o
   1   3   4     1727.39     1715.43     37.05 o
   2   3   4      202.02      271.92      7.44 o
   3   3   4     8601.60     8543.58    112.05 o
   4   3   4       71.48       73.51      3.24 o
   5   3   4       18.88       26.15      3.07 o
   6   3   4      228.06      220.71     10.66 o
   7   3   4      106.26      106.33      7.72 o
   8   3   4     2451.20     2450.42     50.89 o
   9   3   4        4.98       -3.22      6.36 o
  10   3   4      374.50      390.02     54.10 o
 -11   4   4      298.83      304.59     30.31 o
 -10   4   4      146.07      184.35     14.83 o
  -9   4   4     1056.77     1038.26     36.45 o
  -8   4   4      562.45      573.03     19.61 o
  -7   4   4      368.59      367.72     12.77 o
  -6   4   4       50.52       54.84      4.65 o
  -5   4   4      358.23      384.86      8.01 o
  -4   4   4     1674.47     1714.53     29.48 o
  -3   4   4    20287.51    20545.08    371.00 o
  -2   4   4       29.69       34.61      2.75 o
  -1   4   4     5625.66     5405.38    124.80 o
   0   4   4       42.25       29.86      2.64 o
   1   4   4     5502.57     5481.28     94.20 o
   2   4   4     5529.68     5947.27    102.75 o
   3   4   4      464.39      524.42      9.21 o
   4   4   4      923.08     1105.31     17.79 o
   5   4   4       42.16       54.43      4.49 o
   6   4   4      153.32      152.73      8.09 o
   7   4   4     6105.82     6062.35    111.78 o
   8   4   4       84.03       76.71      8.20 o
   9   4   4     1157.66     1122.36     31.49 o
  10   4   4      128.79       82.20     14.57 o
 -11   5   4      211.57      208.26     24.46 o
 -10   5   4      569.94      600.14     31.13 o
  -9   5   4       74.41       76.06     11.28 o
  -8   5   4     1847.18     1857.66     51.70 o
  -7   5   4     1489.16     1479.75     36.85 o
  -6   5   4      530.98      513.41     13.70 o
  -5   5   4      243.70      255.43      6.20 o
  -4   5   4      552.76      498.91     13.76 o
  -3   5   4      746.43      791.36     15.55 o
  -2   5   4    22047.79    22074.42    480.50 o
  -1   5   4     1384.40     1427.47     28.47 o
   0   5   4     8302.43     8617.32    147.30 o
   1   5   4       25.48       35.85      2.79 o
   2   5   4     1841.54     1868.11     32.72 o
   3   5   4     3459.69     3703.01     68.86 o
   4   5   4      159.35      167.39      6.12 o
   5   5   4      317.61      315.20     11.94 o
   6   5   4     1089.27     1117.89     27.90 o
   7   5   4       21.00       10.04      4.63 o
   8   5   4     5842.67     5856.31    133.56 o
   9   5   4      125.44      105.81     11.98 o
  10   5   4      310.21      253.77     20.70 o
 -11   6   4     1173.29     1195.67     49.26 o
 -10   6   4      136.70      157.83     15.85 o
  -9   6   4     1557.69     1573.46     49.14 o
  -8   6   4      967.47      971.86     32.95 o
  -7   6   4      760.02      721.01     27.68 o
  -6   6   4      618.79      654.67     16.35 o
  -5   6   4      218.96      206.87      8.62 o
  -4   6   4      302.37      288.53     13.18 o
  -3   6   4     7287.44     7334.18    123.37 o
  -2   6   4       27.80       32.25      2.94 o
  -1   6   4     6042.70     5759.41     99.57 o
   0   6   4      937.53      941.36     19.35 o
   1   6   4     3002.51     2896.82     48.60 o
   2   6   4    10100.02    10221.65    169.47 o
   3   6   4       24.15       19.75      3.89 o
   4   6   4     1485.61     1509.53     35.88 o
   5   6   4        5.98        2.83      3.21 o
   6   6   4     2386.16     2396.05     58.38 o
   7   6   4     2969.85     2912.64     70.44 o
   8   6   4       42.15       49.29      7.85 o
   9   6   4      905.61      911.49     33.72 o
  10   6   4      956.89      935.65     41.58 o
 -11   7   4      119.17      112.54     13.89 o
 -10   7   4     1335.60     1367.15     68.68 o
  -9   7   4       37.54       35.59      7.74 o
  -8   7   4       36.47       36.26      8.40 o
  -7   7   4     1921.78     1971.95     48.71 o
  -6   7   4      146.59      137.52     16.73 o
  -5   7   4      770.07      757.48     52.02 o
  -4   7   4      191.31      192.39      7.80 o
  -3   7   4      783.06      772.38     17.62 o
  -2   7   4     3017.06     2881.36     62.51 o
  -1   7   4       10.01        4.77      2.27 o
   0   7   4     7031.38     7072.23    124.58 o
   1   7   4      453.38      450.54     11.52 o
   2   7   4      587.12      582.04     13.48 o
   3   7   4     3974.85     3984.62     76.90 o
   4   7   4      943.00      947.92     28.67 o
   5   7   4      260.63      240.11     17.93 o
   6   7   4      307.73      317.42     13.25 o
   7   7   4       59.91       67.54     10.62 o
   8   7   4       46.97       42.95      7.44 o
   9   7   4      506.50      475.21     26.73 o
 -10   8   4        2.86       13.03      8.68 o
  -9   8   4        4.81       -2.46      5.40 o
  -8   8   4      462.54      505.46     33.54 o
  -7   8   4      465.92      452.86     21.65 o
  -6   8   4     5621.52     5837.26    154.40 o
  -5   8   4        3.74        8.29      5.26 o
  -4   8   4      838.78      839.43     25.18 o
  -3   8   4      411.02      431.45     15.65 o
  -2   8   4      266.93      271.33      8.63 o
  -1   8   4     7122.71     7091.51    124.98 o
   0   8   4       20.56       20.99      2.82 o
   1   8   4      263.11      269.47      9.47 o
   2   8   4     1289.39     1201.13     32.56 o
   3   8   4       14.54       14.50      4.46 o
   4   8   4     7305.89     7190.42    186.73 o
   5   8   4     2142.13     2032.80     61.20 o
   6   8   4       83.05       77.05     11.02 o
   7   8   4       34.08       29.90      6.83 o
   8   8   4      594.10      517.11     21.39 o
   9   8   4      439.72      471.32     21.48 o
 -10   9   4      797.02      862.19     65.93 o
  -9   9   4       27.66       22.69     18.70 o
  -8   9   4      247.39      226.45     21.90 o
  -7   9   4     1060.82     1023.33     32.26 o
  -6   9   4      903.24      961.73     41.20 o
  -5   9   4     6940.95     7006.42    182.56 o
  -4   9   4        2.22        7.26      4.43 o
  -3   9   4      634.48      592.33     21.12 o
  -2   9   4       10.96       27.24      8.17 o
  -1   9   4      105.83       96.74      7.79 o
   0   9   4      799.24      832.85     24.62 o
   1   9   4     1469.62     1446.31     38.13 o
   2   9   4      158.19      165.23      9.85 o
   3   9   4     4493.43     4310.94    116.21 o
   4   9   4      311.93      324.36     17.60 o
   5   9   4     4512.82     4628.69    125.76 o
   6   9   4       62.43       47.37     15.69 o
   7   9   4      217.56      212.35     19.26 o
   8   9   4       48.37       36.04     12.63 o
   9   9   4       10.17       18.98     12.77 o
  -8  10   4       49.56       81.42     16.33 o
  -7  10   4      795.00      823.76     32.53 o
  -6  10   4     7787.05     7821.00    204.77 o
  -5  10   4      294.05      318.02     22.51 o
  -4  10   4     1040.32     1041.50     31.04 o
  -3  10   4      141.78      138.49      9.89 o
  -2  10   4        1.10        1.36      4.01 o
  -1  10   4     1680.10     1652.10     38.89 o
   0  10   4      396.45      398.11     15.57 o
   1  10   4        1.29       -2.93      3.94 o
   2  10   4      390.26      339.91     14.82 o
   3  10   4        0.27        2.34      5.22 o
   4  10   4     5668.58     5654.20    150.68 o
   5  10   4       47.69       61.56     10.05 o
   6  10   4       16.45       18.85      9.62 o
   7  10   4      106.44       89.68     15.37 o
   8  10   4       13.80       18.99     12.18 o
  -9  11   4       24.08       -0.44     19.59 o
  -8  11   4     1171.05     1127.52     77.54 o
  -7  11   4      715.54      709.77     62.88 o
  -6  11   4      103.66      113.74     13.40 o
  -5  11   4     1601.53     1600.50     51.33 o
  -4  11   4      748.34      783.10     30.00 o
  -3  11   4      328.92      304.53     14.76 o
  -2  11   4     1715.62     1735.07     46.56 o
  -1  11   4      949.01      972.11     26.32 o
   0  11   4     6220.80     6290.27    142.35 o
   1  11   4       64.48       51.12      7.13 o
   2  11   4     1212.56     1246.21     35.37 o
   3  11   4     1466.87     1397.44     45.59 o
   4  11   4        0.15       -2.94      5.82 o
   5  11   4      773.26      695.71     28.99 o
   6  11   4      280.95      261.67     20.30 o
   7  11   4      150.44      131.31     17.61 o
   8  11   4        0.43       10.04     11.92 o
  -8  12   4      451.72      454.18     49.45 o
  -7  12   4       57.27       40.13     23.04 o
  -6  12   4       45.57       42.00     11.34 o
  -5  12   4       72.17       43.68     24.73 o
  -4  12   4     1630.44     1595.96     62.45 o
  -3  12   4      258.51      251.45     15.26 o
  -2  12   4       31.71       37.13      6.75 o
  -1  12   4     1698.90     1627.05     44.75 o
   0  12   4       84.76       93.45      8.11 o
   1  12   4       75.70       82.06      9.62 o
   2  12   4     3385.07     3438.78     96.22 o
   3  12   4       28.74       19.33      7.63 o
   4  12   4       15.86       26.18      7.96 o
   5  12   4       22.16       13.01      7.47 o
   6  12   4       13.44       13.51      8.22 o
   7  12   4        9.44       16.75     11.98 o
  -7  13   4      171.99      189.96     23.77 o
  -6  13   4      234.07      218.11     24.32 o
  -5  13   4      272.96      259.20     17.30 o
  -4  13   4       24.66       13.78      7.24 o
  -3  13   4     2611.13     2580.38     66.51 o
  -2  13   4     1231.92     1202.76     35.97 o
  -1  13   4       48.45       41.18      7.08 o
   0  13   4      228.23      225.26     11.85 o
   1  13   4      569.38      554.60     19.03 o
   2  13   4      138.32      128.60     12.23 o
   3  13   4      331.79      386.88     20.28 o
   4  13   4       13.00       12.64      7.32 o
   5  13   4       33.02       46.82      9.59 o
   6  13   4        6.34        5.28      7.58 o
  -7  14   4        1.63        0.50     12.96 o
  -6  14   4       90.70      108.92     32.66 o
  -5  14   4      327.80      318.35     21.49 o
  -4  14   4     1049.59     1095.03     39.59 o
  -3  14   4     1785.01     1801.18     50.06 o
  -2  14   4     1128.11     1165.71     35.79 o
  -1  14   4      635.00      630.55     29.75 o
   0  14   4       68.24       62.24      8.13 o
   1  14   4      330.22      330.30     16.64 o
   2  14   4      415.55      434.42     19.48 o
   3  14   4       56.51       63.74      9.91 o
   4  14   4      423.40      456.33     23.12 o
   5  14   4      132.46      125.96     13.28 o
  -5  15   4      152.51      140.70     21.49 o
  -4  15   4        8.42        4.43      6.82 o
  -3  15   4       67.06       82.25      9.50 o
  -2  15   4      175.97      200.97     15.29 o
  -1  15   4      204.62      182.23     12.48 o
   0  15   4       30.02       40.10      7.62 o
   1  15   4      192.28      178.50     12.62 o
   2  15   4      315.75      295.59     16.15 o
   3  15   4      360.80      350.91     23.87 o
   4  15   4        2.20       -0.13      6.72 o
  -4  16   4      161.95      154.10     22.54 o
  -3  16   4       14.12        7.56      9.48 o
  -2  16   4       62.70       58.79      8.07 o
  -1  16   4      504.81      529.19     21.22 o
   0  16   4      499.49      520.18     32.05 o
   1  16   4       50.33       37.38      9.45 o
   2  16   4      242.56      227.44     14.06 o
   3  16   4       77.90       70.92      8.91 o
 -11   0   5      250.17      241.58     29.33 o
  -9   0   5      270.34      250.26     39.35 o
  -7   0   5     7565.40     7832.77    242.62 o
  -5   0   5      867.82      859.52     27.22 o
  -3   0   5     1390.18     1523.35     38.50 o
  -1   0   5    13090.18    12998.79    388.30 o
   1   0   5     1604.95     1604.81     57.12 o
   3   0   5      243.68      220.54      7.75 o
   5   0   5     1560.35     1482.44     51.10 o
   7   0   5       10.74       12.07      5.44 o
   9   0   5     1534.58     1460.20     60.75 o
 -12   1   5      180.07      167.80     24.59 o
 -11   1   5     1169.50     1151.52     49.17 o
 -10   1   5     1205.43     1279.95     37.82 o
  -9   1   5       84.95       68.54      8.22 o
  -8   1   5     1023.87     1037.09     29.94 o
  -7   1   5        2.35        4.04      3.52 o
  -6   1   5     5866.93     5735.08     93.35 o
  -5   1   5      290.86      255.42      6.39 o
  -4   1   5        0.68        7.14      1.35 o
  -3   1   5      998.81      946.20     18.77 o
  -2   1   5      528.66      445.67     15.68 o
  -1   1   5     1194.80     1154.06     34.76 o
   0   1   5      748.69      660.97     18.09 o
   1   1   5      190.12      223.67      5.54 o
   2   1   5      416.35      408.26      7.52 o
   3   1   5      759.96      827.20     12.22 o
   4   1   5      132.08      150.50      4.76 o
   5   1   5      336.90      318.46      9.07 o
   6   1   5     2971.34     2959.27     49.95 o
   7   1   5        6.31        6.66      4.19 o
   8   1   5      435.74      424.93     19.15 o
   9   1   5        9.98       16.88      7.55 o
  10   1   5      174.89      190.25     51.93 o
 -11   2   5        2.60       -3.74      7.57 o
 -10   2   5      962.14     1051.77     50.29 o
  -9   2   5     2035.41     2162.64     55.38 o
  -8   2   5      169.01      166.53     19.81 o
  -7   2   5     5469.71     5577.46    110.58 o
  -6   2   5     3922.90     3947.77     80.42 o
  -5   2   5      629.96      607.12     11.95 o
  -4   2   5      408.91      447.83      8.25 o
  -3   2   5     1795.09     1697.01     33.46 o
  -2   2   5      133.34      131.27      5.46 o
  -1   2   5      321.07      391.43     11.24 o
   0   2   5     1605.45     1514.48     33.21 o
   1   2   5     5781.18     5785.98    104.26 o
   2   2   5      311.67      315.02      5.84 o
   3   2   5     1793.71     1853.50     25.72 o
   4   2   5     1997.90     2081.39     30.59 o
   5   2   5      644.94      629.68     13.31 o
   6   2   5       86.00       91.16      6.06 o
   7   2   5     2759.91     2743.85     55.07 o
   8   2   5       47.91       51.60      7.51 o
   9   2   5       13.04        8.02      8.03 o
  10   2   5     1006.34     1106.03     51.31 o
 -11   3   5     1929.36     1886.68     70.47 o
 -10   3   5       60.80       40.78     24.90 o
  -9   3   5       11.57        0.95      6.05 o
  -8   3   5     2739.78     2806.58     66.45 o
  -7   3   5      598.62      585.88     16.87 o
  -6   3   5       50.96       61.06      4.27 o
  -5   3   5        7.77        6.53      1.74 o
  -4   3   5      615.77      643.43     16.13 o
  -3   3   5     2322.15     2283.65     40.83 o
  -2   3   5     9704.13     9979.08    167.75 o
  -1   3   5     6728.06     7099.69    120.83 o
   0   3   5      177.30      192.28      5.80 o
   1   3   5      452.75      437.80      9.55 o
   2   3   5     5626.81     5381.61     81.41 o
   3   3   5     1153.74     1140.42     16.27 o
   4   3   5      142.67      154.50      6.61 o
   5   3   5        5.74       12.65      3.29 o
   6   3   5     1191.56     1172.27     32.68 o
   7   3   5       60.74       75.63      7.62 o
   8   3   5     1309.19     1294.42     34.12 o
   9   3   5      314.92      295.47     21.13 o
  10   3   5      121.73      140.82     22.16 o
 -11   4   5        2.37       -0.72      8.69 o
 -10   4   5      759.73      744.24     72.05 o
  -9   4   5     1002.27     1016.86     34.89 o
  -8   4   5      374.78      383.88     13.78 o
  -7   4   5        8.89       15.38      3.89 o
  -6   4   5      510.68      516.17     14.69 o
  -5   4   5      440.99      442.97      8.81 o
  -4   4   5     7515.17     7661.20    130.67 o
  -3   4   5     1507.93     1409.83     29.09 o
  -2   4   5    10526.61    10603.89    179.51 o
  -1   4   5      815.03      994.65     21.49 o
   0   4   5       29.00       30.52      2.77 o
   1   4   5     3995.95     3920.89     64.28 o
   2   4   5    10965.66    11159.36    176.22 o
   3   4   5      134.29      147.40      6.27 o
   4   4   5      498.28      492.73     10.40 o
   5   4   5        0.17        0.81      2.53 o
   6   4   5       28.78       34.39      4.77 o
   7   4   5     2162.81     2145.14     44.95 o
   8   4   5       76.50       74.28      7.70 o
   9   4   5        9.85        2.05      9.97 o
  10   4   5       55.27       77.66     14.31 o
 -11   5   5      264.07      300.69     27.38 o
 -10   5   5       28.72       28.53      9.48 o
  -9   5   5       36.74       23.30      8.45 o
  -8   5   5       48.76       45.75      5.96 o
  -7   5   5      124.83      132.60      7.56 o
  -6   5   5        5.41        5.04      2.76 o
  -5   5   5     1261.97     1295.93     55.16 o
  -4   5   5        8.27       14.30      2.79 o
  -3   5   5     9200.28     8933.16    151.42 o
  -2   5   5      952.04      980.88     20.04 o
  -1   5   5     1139.67     1118.36     22.23 o
   0   5   5     1849.94     1818.49     31.74 o
   1   5   5     4944.47     4900.70     79.89 o
   2   5   5       71.34       70.94      4.03 o
   3   5   5     2616.15     2640.05     57.08 o
   4   5   5       23.60       14.05      3.45 o
   5   5   5      125.70      137.52     10.10 o
   6   5   5       93.71      109.69      7.58 o
   7   5   5     1567.32     1571.15     35.08 o
   8   5   5       25.71       17.13      5.62 o
   9   5   5       54.92       51.82      9.05 o
  10   5   5      262.46      307.96     37.58 o
 -11   6   5      748.90      776.67     46.26 o
 -10   6   5      498.64      461.80     31.28 o
  -9   6   5      391.32      386.13     23.17 o
  -8   6   5     1283.33     1317.57     32.11 o
  -7   6   5      876.74      867.70     22.41 o
  -6   6   5      331.36      316.19     12.22 o
  -5   6   5      465.04      467.87     22.14 o
  -4   6   5     2134.51     2145.70     45.04 o
  -3   6   5       98.86       70.63      5.17 o
  -2   6   5     3242.06     3008.44     54.27 o
  -1   6   5    12991.38    13471.94    212.80 o
   0   6   5       30.48       35.50      3.03 o
   1   6   5        7.45        7.65      2.29 o
   2   6   5     7423.59     7475.91    125.96 o
   3   6   5        2.76        3.78      3.22 o
   4   6   5      558.13      541.54     20.91 o
   5   6   5       39.97       34.27      6.35 o
   6   6   5        9.34        6.97      4.08 o
   7   6   5     1566.21     1624.80     43.40 o
   8   6   5       78.90       79.19      8.88 o
   9   6   5      677.73      700.32     28.27 o
 -11   7   5      798.11      831.44     45.64 o
 -10   7   5      178.96      167.85     16.22 o
  -9   7   5       13.55       40.06     17.37 o
  -8   7   5     2284.27     2285.25     62.83 o
  -7   7   5     1223.15     1220.64     40.75 o
  -6   7   5     1046.10     1057.94     30.56 o
  -5   7   5     8020.36     8553.31    187.93 o
  -4   7   5        6.24       10.93      3.54 o
  -3   7   5     2844.46     3055.18     59.99 o
  -2   7   5      155.09      203.76      6.89 o
  -1   7   5      761.08      698.90     15.29 o
   0   7   5     5016.41     5193.57     88.60 o
   1   7   5     1962.59     2025.11     39.41 o
   2   7   5     1603.48     1576.12     31.72 o
   3   7   5      585.61      607.44     17.76 o
   4   7   5      392.78      393.89     16.09 o
   5   7   5     3929.60     3882.00    127.81 o
   6   7   5     1190.19     1066.13     38.53 o
   7   7   5      464.06      452.70     17.16 o
   8   7   5       44.77       48.13      7.91 o
   9   7   5      111.15      110.57     12.67 o
  -9   8   5       91.67       50.16     20.29 o
  -8   8   5       96.18       88.42     14.41 o
  -7   8   5     3345.12     3448.51     96.31 o
  -6   8   5     5371.07     5302.49    141.36 o
  -5   8   5        0.99       -2.17      4.55 o
  -4   8   5       30.83       37.24      6.96 o
  -3   8   5      994.01      992.00     25.81 o
  -2   8   5      482.19      488.75     14.79 o
  -1   8   5       68.87       71.85      5.01 o
   0   8   5       27.10       22.30      4.32 o
   1   8   5      506.64      513.62     14.34 o
   2   8   5        5.40        5.75      2.87 o
   3   8   5      370.02      328.09     16.20 o
   4   8   5     9066.87     8642.05    223.44 o
   5   8   5      280.79      302.88     50.60 o
   6   8   5     1368.31     1303.64     50.56 o
   7   8   5      856.23      820.84     33.95 o
   8   8   5      707.98      642.64     55.56 o
   9   8   5       14.79        1.89     11.61 o
 -10   9   5      325.28      283.59     38.73 o
  -9   9   5       45.25        7.80     17.99 o
  -8   9   5       46.08       32.43     14.71 o
  -7   9   5      565.96      625.58     32.95 o
  -6   9   5     3811.53     3735.51    103.75 o
  -5   9   5     2962.91     2903.22     82.47 o
  -4   9   5       34.14       20.24     10.77 o
  -3   9   5        2.32        8.39      5.44 o
  -2   9   5     2311.76     2335.85     58.52 o
  -1   9   5       94.75       81.71      8.44 o
   0   9   5      662.00      631.51     20.66 o
   1   9   5      490.05      509.35     18.18 o
   2   9   5        7.24        5.99      5.17 o
   3   9   5     2168.89     2136.08     68.95 o
   4   9   5      206.27      203.72     14.68 o
   5   9   5     1603.43     1649.74     63.11 o
   6   9   5     1100.06     1031.15     38.55 o
   7   9   5      130.76      108.45     16.56 o
   8   9   5      403.26      371.91     39.04 o
  -9  10   5        7.60       25.88     19.94 o
  -8  10   5      130.30      140.95     18.08 o
  -7  10   5     1767.16     1859.42     70.84 o
  -6  10   5      230.16      235.08     16.37 o
  -5  10   5       22.53       15.18     13.28 o
  -4  10   5     1501.14     1497.82     51.00 o
  -3  10   5      107.57      108.82      9.29 o
  -2  10   5        0.79        0.80      4.05 o
  -1  10   5     4524.69     4475.29    103.54 o
   0  10   5       50.31       58.71      7.27 o
   1  10   5      913.79      950.98     28.56 o
   2  10   5      327.78      348.46     15.37 o
   3  10   5      609.72      654.94     26.66 o
   4  10   5      282.03      302.21     18.02 o
   5  10   5      962.59      952.65     54.89 o
   6  10   5     1105.07     1032.64     46.57 o
   7  10   5        5.18       18.11     11.63 o
   8  10   5       12.77       -5.38     11.03 o
  -9  11   5        1.97       12.05     21.27 o
  -8  11   5      159.01      134.17     28.98 o
  -7  11   5       10.24        8.07     10.64 o
  -6  11   5      254.01      242.24     24.07 o
  -5  11   5       47.90       28.45      8.16 o
  -4  11   5      438.38      453.29     22.04 o
  -3  11   5     2271.13     2243.89     58.16 o
  -2  11   5     2817.47     2760.99     69.29 o
  -1  11   5      332.93      322.02     13.45 o
   0  11   5     3018.54     3093.43     74.98 o
   1  11   5        7.97       11.80      5.12 o
   2  11   5     1794.40     1858.52     49.16 o
   3  11   5     1435.48     1458.45     47.70 o
   4  11   5      150.28      161.49     14.09 o
   5  11   5       51.08       35.89     16.35 o
   6  11   5      406.10      405.08     37.66 o
   7  11   5      248.09      186.12     25.52 o
  -8  12   5      121.35      139.40     32.52 o
  -7  12   5      330.60      298.53     19.94 o
  -6  12   5        7.68        5.38      8.01 o
  -5  12   5        0.09       -6.47      6.47 o
  -4  12   5      325.59      330.58     19.09 o
  -3  12   5     4272.42     4285.39    103.20 o
  -2  12   5      981.29     1017.19     31.85 o
  -1  12   5     1331.63     1306.51     49.50 o
   0  12   5      108.47      102.73      9.48 o
   1  12   5     2916.83     2869.82     71.28 o
   2  12   5       70.90       69.10     10.23 o
   3  12   5      706.24      691.43     28.51 o
   4  12   5      246.05      240.61     16.97 o
   5  12   5       25.94       20.51      8.50 o
   6  12   5      177.42      187.00     27.12 o
   7  12   5     2068.53     2059.15     80.09 o
  -7  13   5      135.51      158.35     22.46 o
  -6  13   5      205.02      198.79     16.70 o
  -5  13   5       49.99       56.31     10.25 o
  -4  13   5      851.92      832.25     32.80 o
  -3  13   5     2066.29     2068.27     64.06 o
  -2  13   5     1251.08     1285.47     38.42 o
  -1  13   5      277.24      265.62     14.72 o
   0  13   5     1878.09     1848.08     45.22 o
   1  13   5     1927.87     1887.58     50.74 o
   2  13   5     2547.14     2620.71     99.88 o
   3  13   5      912.30      875.45     53.47 o
   4  13   5        6.18       -6.08      6.73 o
   5  13   5        2.67       -2.07      7.57 o
   6  13   5      280.73      232.69     18.69 o
  -6  14   5       41.24       47.34     10.52 o
  -5  14   5       17.66       11.57      7.75 o
  -4  14   5      480.00      494.09     24.44 o
  -3  14   5      580.33      548.48     26.54 o
  -2  14   5      459.64      485.43     20.95 o
  -1  14   5      646.23      646.98     24.33 o
   0  14   5       21.27       22.91      6.23 o
   1  14   5      626.44      629.23     28.56 o
   2  14   5     3409.01     3432.60     98.22 o
   3  14   5      319.60      308.20     23.25 o
   4  14   5        6.09       21.71      8.44 o
   5  14   5      102.05      111.06     13.63 o
  -5  15   5       36.39       42.46      9.75 o
  -4  15   5        1.52       -4.99      6.75 o
  -3  15   5     2621.87     2639.18     79.03 o
  -2  15   5      312.64      317.74     17.04 o
  -1  15   5        1.21       -3.52      5.57 o
   0  15   5     2963.81     2998.21     77.08 o
   1  15   5      919.98      985.77     32.85 o
   2  15   5      307.24      310.47     17.38 o
   3  15   5      977.03     1024.18     38.53 o
   4  15   5      117.56      116.60     15.46 o
  -4  16   5      982.09      963.82     38.93 o
  -3  16   5      765.59      824.53     33.26 o
  -2  16   5      402.94      398.14     19.24 o
  -1  16   5     1963.67     1924.93     54.15 o
   0  16   5       45.85       44.80      9.41 o
   1  16   5      139.16      123.00     11.86 o
   2  16   5      855.63      805.34     30.90 o
 -12   0   6     1162.83     1095.61     68.68 o
 -10   0   6        3.04       -3.99     11.17 o
  -8   0   6       44.41       31.10      8.11 o
  -6   0   6    10820.05    10380.33    318.91 o
  -4   0   6     1782.97     1571.49     48.06 o
  -2   0   6     3069.14     2949.55     84.58 o
   0   0   6      710.51      791.87     17.01 o
   2   0   6     1700.90     1743.10     35.85 o
   4   0   6    15353.94    14816.77    298.65 o
   6   0   6     3359.92     3251.90     77.49 o
   8   0   6       57.74       70.55     13.60 o
  10   0   6      217.50      213.84     28.98 o
 -11   1   6      323.07      299.42     22.50 o
 -10   1   6      879.21      914.19     39.70 o
  -9   1   6      101.10      118.15     11.69 o
  -8   1   6       58.27       56.55      6.93 o
  -7   1   6      467.35      433.20     23.34 o
  -6   1   6      739.24      779.42     18.32 o
  -5   1   6    15656.27    16094.14    260.33 o
  -4   1   6        6.37        0.50      1.45 o
  -3   1   6     9427.98     9600.71    175.41 o
  -2   1   6      158.30      154.42     11.25 o
  -1   1   6      165.38      128.81      6.01 o
   0   1   6    16017.08    16455.38    245.63 o
   1   1   6      243.20      240.17      5.10 o
   2   1   6       92.79      109.89      3.30 o
   3   1   6     2968.19     3008.72     41.65 o
   4   1   6       36.68       26.37      3.01 o
   5   1   6    11697.38    11686.70    179.63 o
   6   1   6        1.45        1.26      3.16 o
   7   1   6     1047.49     1035.78     39.89 o
   8   1   6       46.00       31.73      7.66 o
   9   1   6        8.10       -2.77      8.86 o
  10   1   6      665.73      606.07     35.63 o
 -11   2   6      401.47      389.61     32.39 o
 -10   2   6      138.68       93.38     19.41 o
  -9   2   6      541.12      508.09     39.04 o
  -8   2   6       14.32       13.49      6.60 o
  -7   2   6      561.21      535.04     23.67 o
  -6   2   6      664.23      659.09     16.49 o
  -5   2   6      448.11      474.99     10.28 o
  -4   2   6    15155.07    14837.33    191.84 o
  -3   2   6       35.39       64.88      2.74 o
  -2   2   6     2170.94     2069.77     45.43 o
  -1   2   6    11687.50    11640.44    256.92 o
   0   2   6      262.19      306.66      7.40 o
   1   2   6      612.79      574.01     10.33 o
   2   2   6     1228.51     1285.62     17.55 o
   3   2   6     1107.47     1149.78     17.24 o
   4   2   6     1468.52     1482.95     23.47 o
   5   2   6        0.19       -1.46      2.40 o
   6   2   6     6352.94     6418.60    102.00 o
   7   2   6      182.35      189.10      9.95 o
   8   2   6      844.36      837.76     24.94 o
   9   2   6     2458.81     2620.56     97.22 o
  10   2   6        0.33       -9.82      9.82 o
 -11   3   6      282.71      296.01     21.78 o
 -10   3   6      246.73      251.87     19.10 o
  -9   3   6      564.72      601.99     28.84 o
  -8   3   6      340.49      397.81     20.69 o
  -7   3   6       93.55       99.75      6.76 o
  -6   3   6       51.08       62.35      4.46 o
  -5   3   6      297.61      235.15      5.93 o
  -4   3   6      272.15      286.79      7.68 o
  -3   3   6    13612.25    12967.28    202.53 o
  -2   3   6     1275.74     1351.77     25.52 o
  -1   3   6       61.05       68.61      3.47 o
   0   3   6    19303.02    19653.84    289.08 o
   1   3   6      113.42      102.57      4.18 o
   2   3   6     6001.50     6123.01     91.91 o
   3   3   6      979.50      955.23     14.51 o
   4   3   6       37.94       44.21      3.44 o
   5   3   6        8.94        7.81      2.95 o
   6   3   6       27.99       24.31      6.76 o
   7   3   6      832.46      798.39     21.51 o
   8   3   6       49.84       38.95      6.47 o
   9   3   6        1.80        4.97      9.00 o
 -11   4   6        1.54       -7.12      7.12 o
 -10   4   6      214.97      235.97     19.14 o
  -9   4   6     8327.54     8329.18    330.20 o
  -8   4   6        0.25        4.49      6.05 o
  -7   4   6      494.37      507.45     15.13 o
  -6   4   6      514.62      548.08     18.17 o
  -5   4   6      354.52      363.55     13.08 o
  -4   4   6     4939.97     5052.72     85.55 o
  -3   4   6      386.04      312.18      9.22 o
  -2   4   6      859.22      841.92     18.24 o
  -1   4   6     4678.24     4936.55     76.77 o
   0   4   6       41.50       36.66      2.95 o
   1   4   6    29092.80    29514.72    463.03 o
   2   4   6     2225.23     2222.57     43.10 o
   3   4   6     1615.08     1595.32     31.91 o
   4   4   6      879.57      898.80     17.01 o
   5   4   6       30.61       26.41      3.60 o
   6   4   6      107.58      106.77      7.21 o
   7   4   6      487.06      488.47     17.30 o
   8   4   6        0.37        3.59      5.26 o
   9   4   6      146.31      130.28     13.13 o
 -11   5   6      113.72      121.19     14.60 o
 -10   5   6     1090.58     1132.77     45.00 o
  -9   5   6       95.72       90.37      9.61 o
  -8   5   6    10075.37    10109.09    215.67 o
  -7   5   6       67.80       79.27      5.86 o
  -6   5   6        3.23       10.03      5.77 o
  -5   5   6        0.27       -0.57      2.80 o
  -4   5   6      418.71      446.23     13.01 o
  -3   5   6     1327.17     1372.07     26.99 o
  -2   5   6     1051.59      947.06     22.48 o
  -1   5   6      158.26      120.36      4.83 o
   0   5   6     2667.38     2249.71     38.67 o
   1   5   6      172.63      205.34      6.64 o
   2   5   6    16317.45    16032.46    299.33 o
   3   5   6       28.74       26.14      4.97 o
   4   5   6      276.79      284.35     11.67 o
   5   5   6      256.88      255.95     11.50 o
   6   5   6      653.32      661.68     19.26 o
   7   5   6       17.52       18.87      5.05 o
   8   5   6      754.05      772.27     26.06 o
   9   5   6       20.03       16.99      8.18 o
 -11   6   6       11.38       11.17      9.31 o
 -10   6   6      938.49      961.92     39.08 o
  -9   6   6     1832.22     1876.19     53.80 o
  -8   6   6      229.66      227.74     16.63 o
  -7   6   6      343.26      359.08     34.38 o
  -6   6   6        6.41        9.28      4.61 o
  -5   6   6       41.71       51.34      6.33 o
  -4   6   6     8205.65     8184.04    179.02 o
  -3   6   6        1.35        0.19      2.45 o
  -2   6   6       26.69       32.90      3.18 o
  -1   6   6     4577.37     4566.04     75.01 o
   0   6   6      464.83      536.13     12.19 o
   1   6   6    10454.24    10551.01    175.26 o
   2   6   6      504.57      477.69     14.80 o
   3   6   6      402.32      391.46     14.85 o
   4   6   6      481.11      499.76     17.72 o
   5   6   6        4.46        3.26      5.11 o
   6   6   6     2134.33     2141.37     55.77 o
   7   6   6      617.37      598.91     21.21 o
   8   6   6      186.49      172.37     11.12 o
   9   6   6      366.87      382.00     19.57 o
  -9   7   6        7.89        0.04      9.27 o
  -8   7   6      655.25      636.01     36.20 o
  -7   7   6        9.27       14.49      7.27 o
  -6   7   6     1270.27     1346.54     49.01 o
  -5   7   6     2253.93     2371.46     58.18 o
  -4   7   6       83.63       82.00      6.71 o
  -3   7   6    10845.92    10752.20    216.72 o
  -2   7   6      360.10      330.78      9.90 o
  -1   7   6     1054.96      996.62     21.78 o
   0   7   6     5188.01     5212.94     93.69 o
   1   7   6      932.25      908.79     21.79 o
   2   7   6     2520.14     2665.73     53.84 o
   3   7   6     1069.21     1063.81     27.24 o
   4   7   6      393.48      412.94     18.78 o
   5   7   6     2163.01     2206.02     56.54 o
   6   7   6       66.90       73.46     11.27 o
   7   7   6     1424.78     1397.90     48.93 o
   8   7   6       85.39      133.44     41.21 o
   9   7   6        0.05       -0.44     12.45 o
  -9   8   6       36.95       22.59     11.76 o
  -8   8   6      105.98      105.51     15.58 o
  -7   8   6     2450.97     2465.77    147.51 o
  -6   8   6      370.24      380.96     32.88 o
  -5   8   6     1955.01     1974.96     50.39 o
  -4   8   6     3414.08     3415.63     80.11 o
  -3   8   6     2051.67     2036.55     50.75 o
  -2   8   6      409.98      456.68     14.51 o
  -1   8   6     3023.99     2934.97     58.18 o
   0   8   6        0.05       -2.85      2.85 o
   1   8   6       49.79       58.78      5.88 o
   2   8   6        1.20        3.18      3.65 o
   3   8   6       22.59       24.19      5.00 o
   4   8   6      904.93      958.84     34.94 o
   5   8   6      239.26      228.71     19.29 o
   6   8   6     2297.76     2275.37     88.73 o
   7   8   6       59.52       59.48     12.01 o
   8   8   6      541.85      447.40     30.82 o
 -10   9   6       34.06       27.38     21.53 o
  -9   9   6       24.16       45.05     14.03 o
  -8   9   6       22.74       39.26     13.38 o
  -7   9   6      100.07       89.80     23.75 o
  -6   9   6     2098.75     2169.75     65.45 o
  -5   9   6     5169.02     5465.31    145.99 o
  -4   9   6      589.31      535.03     22.90 o
  -3   9   6      201.21      178.38     10.88 o
  -2   9   6      141.42      175.29     12.34 o
  -1   9   6      826.40      808.77     24.86 o
   0   9   6      148.60      146.07     11.92 o
   1   9   6      558.10      514.21     18.72 o
   2   9   6      995.44      978.56     29.54 o
   3   9   6        7.14        9.86      5.08 o
   4   9   6        0.58        3.37      6.33 o
   5   9   6     6602.67     6597.46    210.07 o
   6   9   6      136.74      131.54     14.63 o
   7   9   6        9.45        0.25     10.20 o
   8   9   6      206.90      207.46     33.76 o
  -9  10   6        9.42       -0.35     18.26 o
  -8  10   6       97.64       87.24     15.52 o
  -7  10   6       66.02       34.20     11.75 o
  -6  10   6     1987.86     1998.49     61.73 o
  -5  10   6      322.90      350.04     23.31 o
  -4  10   6     2851.85     2893.54     87.58 o
  -3  10   6      926.30      900.14     28.36 o
  -2  10   6     1821.07     1778.33     54.40 o
  -1  10   6      557.85      537.07     19.55 o
   0  10   6      201.30      190.69     11.53 o
   1  10   6        0.26       -2.23      4.47 o
   2  10   6       26.99        8.01      5.21 o
   3  10   6       92.87       97.00     11.28 o
   4  10   6     4470.52     4386.11    121.33 o
   5  10   6       38.17       34.42     11.39 o
   6  10   6      678.98      638.42     46.79 o
   7  10   6      285.62      367.08     27.74 o
  -9  11   6       71.81       58.93     26.05 o
  -8  11   6      386.23      345.88     76.30 o
  -7  11   6        1.02       -3.98      9.44 o
  -6  11   6       35.65       25.66      8.65 o
  -5  11   6     1217.90     1268.94     49.23 o
  -4  11   6      927.33      923.40     34.54 o
  -3  11   6      560.73      531.10     20.62 o
  -2  11   6      227.92      237.08     13.57 o
  -1  11   6       44.78       39.87      6.92 o
   0  11   6     2412.82     2324.54     59.25 o
   1  11   6        2.98       -3.59      4.46 o
   2  11   6        2.36        2.39      5.19 o
   3  11   6      284.82      276.97     34.83 o
   4  11   6       22.92       11.64      9.53 o
   5  11   6      929.03     1012.53     39.02 o
   6  11   6      109.81      109.72     28.80 o
   7  11   6      424.47      400.32     57.78 o
  -8  12   6      379.27      417.92     29.64 o
  -7  12   6       34.16       29.39     12.46 o
  -6  12   6      297.52      288.37     19.60 o
  -5  12   6      493.01      514.76     25.32 o
  -4  12   6     2064.67     2067.81     64.18 o
  -3  12   6      387.00      393.01     21.53 o
  -2  12   6     1692.58     1683.47     46.97 o
  -1  12   6     3407.65     3334.34     82.70 o
   0  12   6      121.83      124.85     10.62 o
   1  12   6      858.22      865.23     32.21 o
   2  12   6      513.88      527.90     24.88 o
   3  12   6        0.73       -6.36      6.36 o
   4  12   6       83.33       88.92     14.80 o
   5  12   6        5.78       13.44      8.81 o
   6  12   6      180.93      122.02     29.38 o
  -7  13   6       87.13       79.43     15.91 o
  -6  13   6      114.66      123.35     14.76 o
  -5  13   6        5.72        2.67      7.68 o
  -4  13   6      199.32      220.63     17.01 o
  -3  13   6     2451.14     2362.79     71.76 o
  -2  13   6       79.81       78.01      9.71 o
  -1  13   6        3.93        2.16      5.32 o
   0  13   6      553.02      550.19     21.63 o
   1  13   6        5.73       -3.01      5.80 o
   2  13   6     1331.62     1282.35     44.84 o
   3  13   6      190.28      179.73     15.66 o
   4  13   6      308.14      316.34     25.33 o
   5  13   6      308.40      321.15     21.62 o
  -6  14   6       67.24       53.43     11.65 o
  -5  14   6        2.40        7.68      7.89 o
  -4  14   6       22.49       24.15      8.66 o
  -3  14   6        0.36        7.80      7.33 o
  -2  14   6      161.23      174.42     13.39 o
  -1  14   6      476.50      439.56     20.18 o
   0  14   6       10.65       17.13      6.39 o
   1  14   6     1455.48     1471.11     43.02 o
   2  14   6      393.67      352.94     21.04 o
   3  14   6       42.98       37.26     10.10 o
   4  14   6       33.84       38.84      9.84 o
  -5  15   6        5.12        0.15     11.31 o
  -4  15   6        5.55        4.54      7.79 o
  -3  15   6      242.83      234.85     17.45 o
  -2  15   6        2.24        6.58      6.43 o
  -1  15   6      930.62      911.42     31.48 o
   0  15   6      167.69      184.44     14.11 o
   1  15   6       13.46        8.79      6.78 o
   2  15   6      953.83      998.02     58.62 o
   3  15   6      362.20      352.65     21.48 o
  -3  16   6        6.30        0.58      7.61 o
  -2  16   6       49.88       58.74      9.93 o
  -1  16   6       69.12       68.05     10.13 o
   0  16   6      228.69      225.46     15.49 o
   1  16   6      711.75      716.94     27.77 o
 -11   0   7      568.56      585.87     44.31 o
  -9   0   7      464.73      448.33     33.85 o
  -7   0   7     2084.40     2288.18    105.81 o
  -5   0   7    15802.01    16178.14    509.33 o
  -3   0   7     2810.78     3126.33     68.94 o
  -1   0   7     4198.00     3951.79     68.64 o
   1   0   7      390.13      415.66      9.80 o
   3   0   7     3400.63     3414.74     86.69 o
   5   0   7      623.15      607.41     20.43 o
   7   0   7      120.21      122.68     11.23 o
   9   0   7     1730.63     1817.43     95.36 o
 -11   1   7     1359.76     1331.10     73.51 o
 -10   1   7      152.51      148.14     15.30 o
  -9   1   7        9.03       12.52      7.61 o
  -8   1   7       98.06      110.12     11.45 o
  -7   1   7       49.24       47.56     10.72 o
  -6   1   7     8078.49     7991.77    247.22 o
  -5   1   7      207.34      214.47      6.88 o
  -4   1   7     3046.02     2878.26     48.50 o
  -3   1   7     3207.60     3299.64     74.85 o
  -2   1   7     1205.87     1294.06     27.11 o
  -1   1   7     3379.04     3358.31     60.19 o
   0   1   7     5653.71     5721.49     93.11 o
   1   1   7      919.03      932.58     14.62 o
   2   1   7     1432.66     1592.82     26.84 o
   3   1   7      100.17      101.50      4.49 o
   4   1   7     1005.55      945.21     18.26 o
   5   1   7      966.88      969.71     22.41 o
   6   1   7       11.63       10.50      3.75 o
   7   1   7      517.63      499.70     16.34 o
   8   1   7     1296.26     1337.96     39.55 o
   9   1   7        1.10       -0.52      9.46 o
 -11   2   7      177.52      137.94     15.86 o
 -10   2   7     1969.08     2052.17     72.32 o
  -9   2   7      719.80      743.63     32.70 o
  -8   2   7      409.99      405.89     20.95 o
  -7   2   7      123.37      143.55     11.39 o
  -6   2   7     1483.04     1462.23     37.60 o
  -5   2   7     2668.95     2589.28     56.79 o
  -4   2   7     2166.07     2109.48     43.70 o
  -3   2   7      229.08      274.79      9.79 o
  -2   2   7     4682.81     5057.78     97.15 o
  -1   2   7     1364.38     1406.75     31.43 o
   0   2   7     4430.76     4364.93     84.12 o
   1   2   7      961.36      877.37     15.44 o
   2   2   7        6.21        7.60      1.77 o
   3   2   7      158.46      164.12      5.41 o
   4   2   7     5721.88     5743.31     90.81 o
   5   2   7        8.44        8.82      3.20 o
   6   2   7     1007.64     1003.62     21.28 o
   7   2   7     1324.88     1337.62     31.50 o
   8   2   7       72.31       56.75      7.36 o
   9   2   7      344.92      355.34     44.71 o
 -11   3   7     1642.71     1544.92     79.32 o
 -10   3   7       53.54       53.39     10.78 o
  -9   3   7     1084.62     1168.51     54.01 o
  -8   3   7     2689.73     2576.25    133.11 o
  -7   3   7        7.34       12.52      4.70 o
  -6   3   7       37.73       35.34      3.88 o
  -5   3   7      187.93      201.57      8.20 o
  -4   3   7      968.87      969.89     25.72 o
  -3   3   7      931.84     1052.04     19.16 o
  -2   3   7       20.48       41.73      2.90 o
  -1   3   7      739.46      589.61     11.44 o
   0   3   7       49.55       41.48      2.77 o
   1   3   7      541.18      510.81     11.76 o
   2   3   7     7441.28     7762.68    112.16 o
   3   3   7     1283.66     1276.45     22.00 o
   4   3   7      101.19       96.46      5.05 o
   5   3   7      163.80      151.82      6.80 o
   6   3   7        8.01       10.11      4.05 o
   7   3   7        4.15        6.75      4.73 o
   8   3   7      516.63      514.49     18.90 o
   9   3   7      120.70      114.80     14.28 o
 -11   4   7       65.47       51.73     18.12 o
 -10   4   7     2627.84     2528.95     85.48 o
  -9   4   7     1100.04     1146.10     49.67 o
  -8   4   7     2291.43     2392.65     92.43 o
  -7   4   7      757.88      766.81     24.58 o
  -6   4   7       33.07       15.70      5.87 o
  -5   4   7      545.59      597.50     19.45 o
  -4   4   7     2309.71     2251.41     46.49 o
  -3   4   7      143.19      142.78      6.43 o
  -2   4   7      124.48       88.16      4.01 o
  -1   4   7      109.11      114.84      4.35 o
   0   4   7     1148.28     1139.52     20.93 o
   1   4   7     2189.85     2129.24     38.57 o
   2   4   7      927.53      892.61     21.37 o
   3   4   7      591.72      579.66     15.79 o
   4   4   7      456.49      467.50     14.40 o
   5   4   7      425.92      429.70     12.93 o
   6   4   7      859.96      868.42     30.60 o
   7   4   7      204.30      212.08     10.57 o
   8   4   7       28.91       17.37      8.36 o
   9   4   7       13.62        7.49      6.83 o
 -11   5   7      294.05      295.18     19.58 o
 -10   5   7      445.66      470.30     67.17 o
  -9   5   7     4592.22     4880.99    150.71 o
  -8   5   7       22.33       11.66      5.21 o
  -7   5   7      273.93      287.65     16.21 o
  -6   5   7       44.28       43.85      7.31 o
  -5   5   7      797.60      749.15     23.49 o
  -4   5   7      402.69      402.79     13.13 o
  -3   5   7     7156.13     7319.46    140.74 o
  -2   5   7        4.65        1.59      1.77 o
  -1   5   7      893.15      979.03     20.67 o
   0   5   7     2298.82     2374.62     42.98 o
   1   5   7     1585.42     1596.69     35.20 o
   2   5   7     1682.15     1716.80     39.81 o
   3   5   7      926.25      939.41     26.93 o
   4   5   7        0.50        5.95      4.72 o
   5   5   7       56.62       59.18      7.88 o
   6   5   7       88.09       64.59     10.95 o
   7   5   7      830.55      888.85     27.50 o
   8   5   7       17.34       22.21      6.45 o
   9   5   7      195.77      173.51     12.44 o
 -11   6   7        7.79        2.92     16.31 o
 -10   6   7      602.23      671.74     51.93 o
  -9   6   7      487.53      462.69     40.85 o
  -8   6   7      327.94      320.45     18.59 o
  -7   6   7      252.57      254.22     17.79 o
  -6   6   7      141.31      162.31     11.98 o
  -5   6   7     1453.69     1489.13     79.52 o
  -4   6   7     2622.17     2767.79     65.53 o
  -3   6   7      236.11      231.29      8.67 o
  -2   6   7     1646.99     1700.19     32.74 o
  -1   6   7     2550.49     2456.44     46.70 o
   0   6   7     2829.64     2839.80     56.48 o
   1   6   7        0.51       -0.46      2.82 o
   2   6   7      520.97      536.42     19.11 o
   3   6   7      266.99      273.56     16.24 o
   4   6   7     1096.12     1097.21     28.52 o
   5   6   7        0.11        4.96      5.38 o
   6   6   7     1756.41     1871.17     50.61 o
   7   6   7      693.59      679.47     30.70 o
   8   6   7      282.68      274.67     24.60 o
 -10   7   7       49.78       32.79     18.52 o
  -9   7   7      320.48      296.25     19.40 o
  -8   7   7      392.27      391.27     22.79 o
  -7   7   7      533.84      551.44     27.02 o
  -6   7   7      355.69      350.71     18.71 o
  -5   7   7     1153.26     1130.14     36.72 o
  -4   7   7     1259.00     1299.23     35.16 o
  -3   7   7       48.12       53.89      6.37 o
  -2   7   7       54.81       67.01      7.02 o
  -1   7   7     3932.27     3977.66     81.47 o
   0   7   7       11.41        9.58      4.50 o
   1   7   7       42.57       37.01      5.12 o
   2   7   7      349.97      380.60     14.81 o
   3   7   7     3725.10     3514.54     81.70 o
   4   7   7      294.14      291.61     14.12 o
   5   7   7     4010.61     3910.74     92.80 o
   6   7   7       27.32       22.86      8.14 o
   7   7   7       25.30       23.02     11.82 o
   8   7   7      588.53      538.43     34.68 o
 -10   8   7       56.63       76.48     22.24 o
  -9   8   7       93.81       95.53     16.86 o
  -8   8   7      243.12      250.36     21.70 o
  -7   8   7      220.20      182.53     29.29 o
  -6   8   7     3105.77     3110.61     85.97 o
  -5   8   7     3790.95     3751.79     88.08 o
  -4   8   7      402.35      390.45     24.32 o
  -3   8   7        6.28       -1.21      4.00 o
  -2   8   7     1969.19     1936.40     43.37 o
  -1   8   7     1777.10     1726.12     39.43 o
   0   8   7      759.28      757.80     23.16 o
   1   8   7      549.95      594.16     18.15 o
   2   8   7      332.52      360.67     13.73 o
   3   8   7      108.00      100.86     13.34 o
   4   8   7     2910.55     2865.00     80.07 o
   5   8   7      180.90      185.98     15.59 o
   6   8   7       76.39       82.39     12.65 o
   7   8   7      572.48      560.65     34.00 o
   8   8   7      156.16      175.78     21.61 o
 -10   9   7      430.32      440.35     46.26 o
  -9   9   7       60.26       72.55     16.10 o
  -8   9   7      127.72      129.46     17.75 o
  -7   9   7       48.08       25.44     10.88 o
  -6   9   7     3728.14     3708.07    274.41 o
  -5   9   7     1168.36     1228.18     46.10 o
  -4   9   7      856.06      798.90     47.04 o
  -3   9   7     1704.43     1732.22     40.80 o
  -2   9   7       18.82       17.02      5.28 o
  -1   9   7     4827.50     4862.24     99.10 o
   0   9   7     2374.56     2459.29     54.23 o
   1   9   7       72.30       70.23      7.93 o
   2   9   7      324.43      318.32     21.89 o
   3   9   7      414.61      423.86     27.36 o
   4   9   7      601.44      622.07     36.11 o
   5   9   7     1853.19     1838.23     70.77 o
   6   9   7       74.36       59.23     14.78 o
   7   9   7      587.87      562.59     34.43 o
  -9  10   7       19.36       15.09     12.89 o
  -8  10   7      165.30      163.53     32.21 o
  -7  10   7     1186.76     1129.71     49.97 o
  -6  10   7       58.88       61.96     11.00 o
  -5  10   7     2832.70     2934.14     85.21 o
  -4  10   7     2588.86     2598.07     75.83 o
  -3  10   7        1.30       -2.24      5.40 o
  -2  10   7      165.74      159.35     13.03 o
  -1  10   7     8716.36     8903.53    198.84 o
   0  10   7      747.48      762.65     25.21 o
   1  10   7       55.62       65.14      8.19 o
   2  10   7       89.84       87.64      9.43 o
   3  10   7     1465.41     1452.93     48.48 o
   4  10   7       26.51        7.76     11.16 o
   5  10   7      493.66      460.38     29.13 o
   6  10   7     1145.09     1139.28     51.80 o
   7  10   7       16.41       23.18     13.18 o
  -8  11   7      378.91      357.83     27.93 o
  -7  11   7       33.65       27.43     12.54 o
  -6  11   7     1446.33     1437.57     61.36 o
  -5  11   7      128.37      115.23     13.08 o
  -4  11   7       38.73       53.63     10.55 o
  -3  11   7     3104.99     2985.82    144.97 o
  -2  11   7     1909.91     1900.04     59.08 o
  -1  11   7     1871.07     1914.03     50.73 o
   0  11   7     2476.45     2418.59     61.87 o
   1  11   7      227.71      253.26     19.80 o
   2  11   7     1194.65     1162.86     35.40 o
   3  11   7      310.05      325.40     19.89 o
   4  11   7      929.10      904.40     47.80 o
   5  11   7      149.56      118.20     23.09 o
   6  11   7      130.18      123.94     18.74 o
  -8  12   7       86.52      106.06     24.02 o
  -7  12   7      334.91      326.47     26.13 o
  -6  12   7      843.54      837.72     39.10 o
  -5  12   7       38.89       47.66     10.45 o
  -4  12   7      404.77      388.51     21.85 o
  -3  12   7      127.58      149.10     14.13 o
  -2  12   7      348.75      349.99     17.32 o
  -1  12   7       55.27       62.62     13.48 o
   0  12   7      158.59      197.79     13.16 o
   1  12   7     3815.17     3853.84     93.63 o
   2  12   7        1.74       -0.15      6.72 o
   3  12   7      880.28      978.36     37.97 o
   4  12   7      853.47      830.48     34.48 o
   5  12   7      148.89      133.28     19.19 o
   6  12   7       53.73       35.27     13.90 o
  -7  13   7      299.40      293.19     33.63 o
  -6  13   7       64.13       61.01     12.00 o
  -5  13   7      161.08      168.51     18.39 o
  -4  13   7      190.43      191.18     16.37 o
  -3  13   7       55.38       55.90     10.32 o
  -2  13   7      545.70      518.69     28.26 o
  -1  13   7      253.75      222.78     14.71 o
   0  13   7     1171.36     1241.31     42.61 o
   1  13   7      123.41      123.62     11.70 o
   2  13   7     5036.28     5230.11    143.62 o
   3  13   7      735.97      727.86     31.91 o
   4  13   7       72.60       25.33     13.02 o
   5  13   7       12.76       40.43     11.43 o
  -6  14   7       96.65       99.81     14.73 o
  -5  14   7      103.17      100.52     13.84 o
  -4  14   7     1599.09     1624.19     55.09 o
  -3  14   7       78.35       83.79     12.66 o
  -2  14   7      155.55      145.89     12.92 o
  -1  14   7       47.43       35.73      8.09 o
   0  14   7      304.38      300.15     19.71 o
   1  14   7     3891.41     3951.34    112.27 o
   2  14   7      132.76      135.35     23.71 o
   3  14   7      541.38      553.58     28.01 o
   4  14   7        5.55       -1.55      8.79 o
  -5  15   7      745.66      842.16     53.97 o
  -4  15   7        8.03       13.60      8.71 o
  -3  15   7     2217.98     2244.77     71.13 o
  -2  15   7        0.44        0.10      6.70 o
  -1  15   7      477.10      419.78     21.02 o
   0  15   7      446.59      457.70     21.71 o
   1  15   7       32.61       21.76      9.68 o
   2  15   7      319.05      316.72     21.25 o
  -2  16   7      856.81      905.55     36.88 o
  -1  16   7      128.94      116.98     15.27 o
   0  16   7      128.17      136.71     16.50 o
 -10   0   8      261.84      324.70     29.69 o
  -8   0   8     1879.89     1970.56     94.38 o
  -6   0   8      775.63      752.73     32.56 o
  -4   0   8      262.98      240.77     15.45 o
  -2   0   8    21847.99    20903.29    420.94 o
   0   0   8      384.78      272.43      6.98 o
   2   0   8      812.93      825.75     19.77 o
   4   0   8     2908.54     2845.89     67.93 o
   6   0   8      473.63      497.45     21.56 o
   8   0   8     4634.04     4432.97    193.77 o
 -11   1   8     1574.24     1593.13    109.36 o
 -10   1   8       17.90       28.51      8.70 o
  -9   1   8      227.41      210.07     55.92 o
  -8   1   8      209.39      201.24     14.38 o
  -7   1   8       61.50       60.09      8.24 o
  -6   1   8     1535.29     1569.82     39.65 o
  -5   1   8     1558.05     1509.69     31.60 o
  -4   1   8     1238.77     1229.71     23.18 o
  -3   1   8     8504.66     8242.17    184.78 o
  -2   1   8      589.40      597.78     14.94 o
  -1   1   8    19711.51    19045.56    419.68 o
   0   1   8      392.97      343.18      7.92 o
   1   1   8       25.24       28.41      2.17 o
   2   1   8      334.17      388.32      8.53 o
   3   1   8      291.00      278.44      7.85 o
   4   1   8     2281.66     2323.79     38.71 o
   5   1   8     2170.63     2187.99     38.90 o
   6   1   8       13.06        7.76      3.78 o
   7   1   8     1399.05     1463.87     31.42 o
   8   1   8        7.14       15.12      7.09 o
   9   1   8      352.02      359.09     23.49 o
 -11   2   8        3.45       -3.44      7.85 o
 -10   2   8     1031.09     1033.48     61.28 o
  -9   2   8      324.49      301.29     18.60 o
  -8   2   8        9.03       12.33      8.02 o
  -7   2   8     7087.78     7365.56    287.26 o
  -6   2   8      148.97      161.99      8.98 o
  -5   2   8     1588.55     1529.70     46.44 o
  -4   2   8     5463.12     5605.19    129.26 o
  -3   2   8      848.10      844.70     21.23 o
  -2   2   8     7421.66     7228.65    137.45 o
  -1   2   8     3352.83     3348.65     65.97 o
   0   2   8     1798.93     1874.09     36.32 o
   1   2   8     1923.91     1929.48     34.02 o
   2   2   8       68.27       81.13      4.78 o
   3   2   8     3918.68     3823.66     59.67 o
   4   2   8        5.65        6.41      2.80 o
   5   2   8      235.13      238.96     11.22 o
   6   2   8     1741.93     1733.94     32.79 o
   7   2   8      267.86      254.77     11.76 o
   8   2   8      664.91      684.68     26.59 o
   9   2   8      291.17      275.37     27.56 o
 -11   3   8       14.78        3.72      8.36 o
 -10   3   8      140.49      130.02     13.25 o
  -9   3   8      659.23      676.09     29.32 o
  -8   3   8     4170.37     4115.35    127.52 o
  -7   3   8       26.65       15.78      4.28 o
  -6   3   8     4107.70     3944.43    167.89 o
  -5   3   8       26.75       27.61      7.18 o
  -4   3   8        4.99        4.28      2.71 o
  -3   3   8     9558.42     9378.28    211.05 o
  -2   3   8      391.90      377.19     10.03 o
  -1   3   8      125.39      138.90      6.34 o
   0   3   8      827.55      740.50     17.81 o
   1   3   8       80.00       64.48      5.45 o
   2   3   8     7370.67     7165.81    120.26 o
   3   3   8       65.13       70.39      5.46 o
   4   3   8     6496.38     6447.55    110.23 o
   5   3   8      120.02      122.87      6.89 o
   6   3   8       19.06       19.33      4.37 o
   7   3   8     4793.56     4740.55     90.98 o
   8   3   8      164.00      125.30     10.64 o
   9   3   8       74.51       81.53     12.51 o
 -11   4   8        7.55        5.24      7.95 o
 -10   4   8        6.77        7.15      8.73 o
  -9   4   8     1248.11     1295.65     70.50 o
  -8   4   8      911.81      948.73     34.07 o
  -7   4   8     2313.51     2310.65     80.38 o
  -6   4   8      162.16      142.98     18.65 o
  -5   4   8      227.92      233.56     15.32 o
  -4   4   8     1788.89     1739.88     39.74 o
  -3   4   8      498.52      517.73     13.92 o
  -2   4   8        2.10        3.99      2.06 o
  -1   4   8      237.01      270.29      7.86 o
   0   4   8      363.56      397.75     11.26 o
   1   4   8    13209.36    12807.40    230.61 o
   2   4   8       48.70       54.69      5.89 o
   3   4   8     5687.14     5614.45    113.66 o
   4   4   8       93.95       97.16      6.80 o
   5   4   8      117.87      111.63      7.49 o
   6   4   8      956.08      967.88     23.87 o
   7   4   8       20.37       21.42      5.17 o
   8   4   8        8.69       11.00      5.99 o
 -11   5   8      191.74      162.35     28.71 o
 -10   5   8        2.14       -3.01     13.82 o
  -9   5   8      349.43      311.77     32.79 o
  -8   5   8     3434.83     3544.30    118.76 o
  -7   5   8       67.72       79.84     12.37 o
  -6   5   8       13.18       23.74      8.21 o
  -5   5   8      154.43      146.13     11.49 o
  -4   5   8      931.73      888.90     23.36 o
  -3   5   8      808.64      785.03     17.43 o
  -2   5   8      173.92      204.68      6.90 o
  -1   5   8       77.12       81.09      4.61 o
   0   5   8     1470.75     1547.78     29.02 o
   1   5   8       36.76       32.63      4.26 o
   2   5   8    15160.07    15196.03    275.05 o
   3   5   8      246.62      241.57     11.03 o
   4   5   8      873.38      861.29     27.23 o
   5   5   8      143.66      134.26     10.94 o
   6   5   8        0.58       -1.25      6.31 o
   7   5   8      832.85      840.41     30.11 o
   8   5   8       33.32       24.58     10.46 o
 -10   6   8       57.36       36.69     18.08 o
  -9   6   8     1404.92     1333.65     77.99 o
  -8   6   8      913.54      831.45     50.60 o
  -7   6   8     5186.46     5272.02    169.55 o
  -6   6   8      134.51      112.24     11.02 o
  -5   6   8     1189.99     1259.40     39.61 o
  -4   6   8     3397.08     3559.16     93.97 o
  -3   6   8        9.55       12.23      3.30 o
  -2   6   8      309.79      301.22      9.52 o
  -1   6   8      682.01      663.78     16.14 o
   0   6   8      244.20      242.61     11.45 o
   1   6   8     3685.10     3663.46     76.25 o
   2   6   8        1.35        0.01      3.80 o
   3   6   8     6123.65     6279.61    162.06 o
   4   6   8     1510.52     1546.59     37.68 o
   5   6   8      162.28      130.87     14.13 o
   6   6   8      795.64      836.06     33.99 o
   7   6   8      132.38      134.13     13.31 o
   8   6   8      196.73      259.53     20.28 o
 -10   7   8        2.62       17.19     17.37 o
  -9   7   8        1.91        2.12     10.30 o
  -8   7   8      175.04      163.59     14.47 o
  -7   7   8       31.90       13.10      7.74 o
  -6   7   8     7140.68     7149.24    181.85 o
  -5   7   8        6.49        3.73      4.15 o
  -4   7   8      871.20      909.15     28.55 o
  -3   7   8     6469.56     6590.22    146.76 o
  -2   7   8        6.07        2.91      3.16 o
  -1   7   8       89.44       89.64      6.98 o
   0   7   8     2557.34     2481.09     54.09 o
   1   7   8      182.04      170.10     14.40 o
   2   7   8      108.69      100.15      7.91 o
   3   7   8       49.44       41.35      9.54 o
   4   7   8      934.83      952.85     33.03 o
   5   7   8        1.13       -0.26      6.09 o
   6   7   8        0.09        4.07      6.84 o
   7   7   8     2877.52     3026.65    148.62 o
   8   7   8      132.22      172.04     40.59 o
 -10   8   8      161.48      111.57     26.05 o
  -9   8   8      345.35      340.44     76.04 o
  -8   8   8        3.56        1.70      8.05 o
  -7   8   8     1147.69     1263.18     57.00 o
  -6   8   8       45.36       40.77      8.91 o
  -5   8   8      732.89      736.17     24.42 o
  -4   8   8     2340.26     2286.85     57.33 o
  -3   8   8       12.01       10.80      5.39 o
  -2   8   8     7645.82     7532.60    136.17 o
  -1   8   8     1484.03     1494.91     35.65 o
   0   8   8      356.59      351.94     13.48 o
   1   8   8      333.67      322.26     13.28 o
   2   8   8      652.28      678.60     20.74 o
   3   8   8      951.18      905.36     28.01 o
   4   8   8       88.08       78.17     10.52 o
   5   8   8       47.64       48.81      8.71 o
   6   8   8     1129.30     1066.80     50.13 o
   7   8   8        0.18        4.40     12.04 o
  -9   9   8      969.70     1018.47     49.19 o
  -8   9   8        1.20        0.63     10.54 o
  -7   9   8       91.14       90.83     15.67 o
  -6   9   8     1450.59     1400.18     56.83 o
  -5   9   8       75.72       88.48     25.98 o
  -4   9   8       21.62       21.63      6.00 o
  -3   9   8     2303.34     2290.29     57.78 o
  -2   9   8      129.07      125.60      9.89 o
  -1   9   8     6528.88     6716.75    134.90 o
   0   9   8       59.43       68.83     10.80 o
   1   9   8      263.08      251.68     15.68 o
   2   9   8      129.37      127.42      9.36 o
   3   9   8       44.49       38.46      6.84 o
   4   9   8      373.90      366.39     28.45 o
   5   9   8      444.84      450.11     62.08 o
   6   9   8        3.93       12.54     11.68 o
   7   9   8      246.70      279.80     27.74 o
  -9  10   8      153.85      126.36     19.90 o
  -8  10   8       70.82       75.35     16.59 o
  -7  10   8      275.09      264.85     23.66 o
  -6  10   8        8.96        4.28      9.55 o
  -5  10   8      801.27      733.11     30.15 o
  -4  10   8      230.65      195.88     15.20 o
  -3  10   8     2619.24     2650.44     77.61 o
  -2  10   8     2960.87     2959.78     89.43 o
  -1  10   8       61.15       68.52     11.26 o
   0  10   8     1601.12     1621.68     46.32 o
   1  10   8        0.52       -1.43      4.81 o
   2  10   8       20.62       23.00      6.68 o
   3  10   8      720.57      773.65     53.29 o
   4  10   8     1015.40     1001.21     68.46 o
   5  10   8        7.02       19.17     10.15 o
   6  10   8       64.90       46.85     14.26 o
  -8  11   8        5.12      -10.97     10.97 o
  -7  11   8      226.10      237.22     22.70 o
  -6  11   8     2018.64     2049.75     85.08 o
  -5  11   8       11.98        0.72      7.29 o
  -4  11   8      706.48      709.48     42.64 o
  -3  11   8     1405.16     1281.82     44.40 o
  -2  11   8        8.56        5.97      6.59 o
  -1  11   8     1262.88     1228.15     36.62 o
   0  11   8      384.37      367.81     17.58 o
   1  11   8        1.74        7.12      6.02 o
   2  11   8       41.28       44.75      8.24 o
   3  11   8        3.52        3.65      7.34 o
   4  11   8     1551.21     1548.24     53.65 o
   5  11   8       58.40       73.00     33.72 o
   6  11   8        1.51        3.94     11.47 o
  -8  12   8      370.46      354.21     28.85 o
  -7  12   8     1563.28     1691.89     69.42 o
  -6  12   8      178.68      202.07     43.73 o
  -5  12   8       69.81       52.02     10.72 o
  -4  12   8     1219.45     1160.89     42.28 o
  -3  12   8      260.80      234.83     17.31 o
  -2  12   8      598.74      617.17     27.77 o
  -1  12   8       25.43       29.60      9.86 o
   0  12   8      746.52      777.29     27.40 o
   1  12   8      128.25      154.14     12.55 o
   2  12   8        0.83       -0.85      6.48 o
   3  12   8     1134.39     1134.76     58.66 o
   4  12   8       29.37       20.91      9.68 o
   5  12   8       31.87       35.31     12.93 o
  -7  13   8      210.85      167.21     52.29 o
  -6  13   8      132.25      140.35     32.21 o
  -5  13   8       31.01       18.32      9.24 o
  -4  13   8       22.26       20.33      8.70 o
  -3  13   8      504.43      495.36     25.40 o
  -2  13   8        0.12       -4.01      5.51 o
  -1  13   8      380.15      364.50     29.74 o
   0  13   8        1.36        3.48      6.24 o
   1  13   8      132.51      127.46     12.28 o
   2  13   8     1435.26     1417.17     60.12 o
   3  13   8        3.12        1.09      8.41 o
   4  13   8      328.18      320.84     22.53 o
  -5  14   8      116.02       95.62     14.03 o
  -4  14   8       57.98       48.84     11.08 o
  -3  14   8       25.14       21.89      9.26 o
  -2  14   8       31.41       27.81      9.60 o
  -1  14   8      348.00      352.24     19.14 o
   0  14   8       77.02      110.46     20.46 o
   1  14   8     1836.77     1929.42     54.63 o
   2  14   8        3.10       -3.72      8.69 o
   3  14   8      614.26      585.92     29.74 o
  -4  15   8      651.86      675.20     32.08 o
  -3  15   8      228.36      222.52     20.74 o
  -2  15   8       87.35      102.19     21.68 o
  -1  15   8      699.14      741.99     29.00 o
   0  15   8      182.82      197.49     16.53 o
   1  15   8      133.94      140.30     15.56 o
 -11   0   9      537.56      569.56     40.68 o
  -9   0   9      129.58      129.65     17.46 o
  -7   0   9     4671.62     4329.64    187.25 o
  -5   0   9      202.64      244.27     11.86 o
  -3   0   9     1424.67     1388.13     33.71 o
  -1   0   9     1271.53     1233.88     25.51 o
   1   0   9        6.18        6.79      2.79 o
   3   0   9       29.15       41.54      5.99 o
   5   0   9      612.59      638.64     21.87 o
   7   0   9        2.90       -4.52      5.65 o
 -11   1   9      865.44      909.69     81.84 o
 -10   1   9        7.66        9.84      7.88 o
  -9   1   9       16.37        7.45      6.47 o
  -8   1   9       16.57       22.23      6.75 o
  -7   1   9      228.92      249.47     14.26 o
  -6   1   9     2140.48     2152.02     57.24 o
  -5   1   9      523.23      536.89     14.54 o
  -4   1   9     2563.76     2508.93     57.39 o
  -3   1   9     1596.76     1476.36     44.38 o
  -2   1   9     1515.62     1442.96     31.07 o
  -1   1   9     1125.20     1178.21     24.25 o
   0   1   9      587.08      587.94     13.07 o
   1   1   9      680.22      690.61     13.96 o
   2   1   9      619.46      636.06     12.35 o
   3   1   9       68.86       64.37      4.48 o
   4   1   9      751.88      763.56     16.78 o
   5   1   9      712.27      735.10     17.05 o
   6   1   9        9.26        8.12      3.87 o
   7   1   9      242.65      266.45     12.24 o
   8   1   9        6.99        6.23     12.58 o
 -11   2   9      296.95      303.74     20.14 o
 -10   2   9        9.40        7.36     11.34 o
  -9   2   9      153.17      153.65     13.82 o
  -8   2   9      560.27      605.63     25.66 o
  -7   2   9        5.34       53.30     30.66 o
  -6   2   9     1900.52     1963.84     67.66 o
  -5   2   9     1484.09     1586.80     55.74 o
  -4   2   9      143.74      152.41     12.27 o
  -3   2   9     8206.09     8147.34    164.87 o
  -2   2   9     1455.11     1377.11     32.24 o
  -1   2   9      348.08      397.65     12.57 o
   0   2   9      231.27      242.30      8.02 o
   1   2   9     2474.24     2477.28     45.90 o
   2   2   9      693.85      763.70     16.73 o
   3   2   9        7.59        3.78      3.28 o
   4   2   9      926.07      923.92     19.17 o
   5   2   9      493.61      519.77     13.49 o
   6   2   9       17.14       13.29      4.07 o
   7   2   9      260.62      266.68     16.22 o
   8   2   9       73.30       85.19     11.57 o
 -11   3   9      165.44      168.90     32.57 o
 -10   3   9      132.43      123.91     11.89 o
  -9   3   9     2155.38     2168.56    182.78 o
  -8   3   9     1558.37     1663.26     55.01 o
  -7   3   9     2592.35     2717.61     91.73 o
  -6   3   9      352.07      325.34     31.50 o
  -5   3   9      335.78      266.35     34.92 o
  -4   3   9     4532.08     4146.67    121.10 o
  -3   3   9       15.34       17.81      3.46 o
  -2   3   9      159.68      153.86      9.92 o
  -1   3   9      111.39      129.29      7.68 o
   0   3   9      303.46      301.98     11.85 o
   1   3   9      464.99      477.50     13.92 o
   2   3   9     4277.98     4230.63     73.75 o
   3   3   9      338.57      350.47     11.49 o
   4   3   9      468.56      480.63     14.28 o
   5   3   9      218.49      209.43     10.71 o
   6   3   9       73.95       74.84      5.73 o
   7   3   9       40.40       36.17      6.02 o
   8   3   9       23.61       14.86      6.37 o
 -11   4   9       16.56       -7.36     15.07 o
 -10   4   9     1040.64     1060.87     65.67 o
  -9   4   9      664.61      698.42     48.30 o
  -8   4   9     3721.50     3842.31    176.18 o
  -7   4   9      168.06      182.34     16.24 o
  -6   4   9     1505.17     1520.04     56.51 o
  -5   4   9      186.13      156.97     17.28 o
  -4   4   9     1611.54     1564.39     53.88 o
  -3   4   9      245.09      189.83      9.51 o
  -2   4   9       90.85       82.12     11.01 o
  -1   4   9       80.08      107.00      8.31 o
   0   4   9      974.55      997.36     33.45 o
   1   4   9     6428.91     6359.85    141.22 o
   2   4   9     2147.51     2133.16     47.80 o
   3   4   9      929.40      923.58     25.26 o
   4   4   9      297.34      293.20     12.52 o
   5   4   9        8.42        3.86      4.32 o
   6   4   9     2846.28     2890.77     66.19 o
   7   4   9       16.50        3.78      6.46 o
   8   4   9       62.16       75.88     12.96 o
 -11   5   9      294.27      325.15     36.78 o
 -10   5   9       38.78       28.09     17.37 o
  -9   5   9     4247.24     4223.56    194.96 o
  -8   5   9       23.94       30.54     10.52 o
  -7   5   9     1764.86     1885.45     77.76 o
  -6   5   9     1227.44     1198.76    133.42 o
  -5   5   9      612.80      604.18     28.66 o
  -4   5   9       95.96      101.40     13.98 o
  -3   5   9     4926.98     5033.82     95.63 o
  -2   5   9      139.07      139.83      6.88 o
  -1   5   9     1024.22     1092.46     25.27 o
   0   5   9      133.30      126.65      7.42 o
   1   5   9     3033.58     2990.50    103.52 o
   2   5   9      116.26      128.61      9.47 o
   3   5   9        4.71        1.54      4.65 o
   4   5   9     1548.37     1536.00     38.11 o
   5   5   9     1340.48     1352.03     35.59 o
   6   5   9      560.39      518.82     22.65 o
   7   5   9     1774.74     1829.95     59.90 o
   8   5   9       14.65       14.88     10.28 o
 -10   6   9      722.80      787.57     55.92 o
  -9   6   9       79.60       40.59     17.90 o
  -8   6   9     2074.30     2123.62     78.29 o
  -7   6   9     1871.91     1986.27     73.35 o
  -6   6   9        8.35        8.23      8.08 o
  -5   6   9      254.83      280.62     19.65 o
  -4   6   9     2203.58     2107.65    155.84 o
  -3   6   9     1775.14     1740.55     35.85 o
  -2   6   9      480.33      448.83     18.19 o
  -1   6   9       88.94       93.16      6.35 o
   0   6   9      488.37      464.00     14.51 o
   1   6   9     2250.52     2209.66     48.82 o
   2   6   9      623.71      592.66     20.93 o
   3   6   9     1659.94     1619.20     45.73 o
   4   6   9        7.66        8.65      5.30 o
   5   6   9      102.69       86.19     10.87 o
   6   6   9     1327.20     1357.25     41.57 o
   7   6   9       26.04        6.36      9.23 o
 -10   7   9        0.35       -6.91     15.77 o
  -9   7   9      170.63      186.81     52.68 o
  -8   7   9      157.19      143.25     17.70 o
  -7   7   9     1620.22     1730.75     81.62 o
  -6   7   9      573.26      537.63     53.31 o
  -5   7   9      188.64      207.29     14.22 o
  -4   7   9     4334.62     4245.63    118.40 o
  -3   7   9      900.17      894.24     27.18 o
  -2   7   9      625.67      578.55     16.32 o
  -1   7   9     4106.27     4059.70     76.87 o
   0   7   9       63.81       59.07      5.87 o
   1   7   9     2041.00     2123.49     48.97 o
   2   7   9       29.34       27.43      6.18 o
   3   7   9      210.66      215.85     12.76 o
   4   7   9     1645.03     1569.73     44.12 o
   5   7   9     1206.78     1152.00     42.05 o
   6   7   9      103.49      103.52     12.21 o
   7   7   9      229.38      190.17     17.89 o
 -10   8   9      206.97      156.68     29.87 o
  -9   8   9      365.85      283.92     28.27 o
  -8   8   9        4.36        3.37     19.01 o
  -7   8   9       21.54       37.91     10.02 o
  -6   8   9      560.67      580.06     25.45 o
  -5   8   9       64.53       84.22     10.75 o
  -4   8   9       32.69       40.19      6.97 o
  -3   8   9     3331.83     3185.51     76.33 o
  -2   8   9     5417.34     5473.46    101.52 o
  -1   8   9      349.96      328.18     12.11 o
   0   8   9     1608.78     1665.90     39.69 o
   1   8   9     1219.07     1257.11     32.20 o
   2   8   9        4.36       -1.34      4.47 o
   3   8   9       18.62       25.08      8.76 o
   4   8   9      737.59      772.01     26.95 o
   5   8   9        4.38        2.11      9.22 o
   6   8   9       22.72       31.03     13.24 o
   7   8   9       16.07       13.17     13.12 o
  -9   9   9      372.54      327.11     27.59 o
  -8   9   9       41.15       48.97     14.40 o
  -7   9   9      146.88      144.88     19.53 o
  -6   9   9     1819.54     1851.58     57.54 o
  -5   9   9      205.01      203.41     13.22 o
  -4   9   9       17.95       18.43      6.19 o
  -3   9   9      792.61      813.51     42.57 o
  -2   9   9        8.89        0.85      4.98 o
  -1   9   9     2999.79     3082.19     67.37 o
   0   9   9     1643.07     1679.51     42.07 o
   1   9   9        4.90       -0.86      4.40 o
   2   9   9       45.39       36.75      6.66 o
   3   9   9      132.88      139.93     19.89 o
   4   9   9     1842.44     1884.26     58.70 o
   5   9   9      422.97      391.60     19.76 o
   6   9   9      104.54       88.10     24.68 o
  -9  10   9      178.18      178.19     49.67 o
  -8  10   9       23.90       26.93     13.40 o
  -7  10   9      955.01     1040.40     72.31 o
  -6  10   9       26.77       15.29     11.30 o
  -5  10   9     1019.39      958.76     36.57 o
  -4  10   9      571.01      559.95     25.72 o
  -3  10   9      883.98      884.22     33.86 o
  -2  10   9     1085.25     1055.67     32.51 o
  -1  10   9      382.44      421.48     21.97 o
   0  10   9      708.12      692.75     24.83 o
   1  10   9      283.34      309.38     25.98 o
   2  10   9       11.43       15.58      6.60 o
   3  10   9      900.42      906.56     31.08 o
   4  10   9       43.28       70.08     14.63 o
   5  10   9      355.88      380.82     28.05 o
   6  10   9       65.66       81.81     17.48 o
  -8  11   9      466.54      486.59     33.24 o
  -7  11   9     1054.04     1093.73     79.98 o
  -6  11   9      868.52      849.01     42.41 o
  -5  11   9       21.69       16.35      8.68 o
  -4  11   9      889.73      890.40     35.13 o
  -3  11   9      672.64      719.26     30.53 o
  -2  11   9      588.57      550.66     25.89 o
  -1  11   9       14.05       19.89      6.70 o
   0  11   9      739.62      787.68     31.26 o
   1  11   9      572.45      564.23     22.84 o
   2  11   9     1869.30     1865.93     52.24 o
   3  11   9       29.41       24.48     13.81 o
   4  11   9      720.05      738.87     39.28 o
   5  11   9      213.33      245.28     23.92 o
  -7  12   9      125.90      118.62     24.73 o
  -6  12   9       13.50       21.34     13.05 o
  -5  12   9      785.96      741.28     32.50 o
  -4  12   9      200.29      194.18     16.66 o
  -3  12   9      202.87      216.22     24.86 o
  -2  12   9       27.23       19.49      8.78 o
  -1  12   9      303.71      275.29     21.27 o
   0  12   9       51.61       60.71      9.42 o
   1  12   9     3138.17     3153.44     80.11 o
   2  12   9      271.87      259.43     20.13 o
   3  12   9     1331.88     1488.90     52.89 o
   4  12   9      235.77      254.83     23.91 o
  -6  13   9       16.23        1.98     11.83 o
  -5  13   9      223.35      227.56     18.87 o
  -4  13   9     1390.87     1425.69     67.21 o
  -3  13   9      397.03      374.13     44.21 o
  -2  13   9        7.71        1.73      7.99 o
  -1  13   9       28.04       19.43      8.68 o
   0  13   9      325.62      345.97     18.64 o
   1  13   9     1381.17     1380.41     48.33 o
   2  13   9     3902.58     4000.54    128.70 o
   3  13   9       72.91       77.55     14.20 o
  -5  14   9      628.54      599.71     30.47 o
  -4  14   9     2374.56     2473.30     78.05 o
  -3  14   9       12.40       25.86     10.00 o
  -2  14   9       81.84       81.62     16.67 o
  -1  14   9       70.45       77.60     12.92 o
   0  14   9        4.04       12.55      8.61 o
   1  14   9      228.05      235.33     16.70 o
   2  14   9       30.30       33.92     10.79 o
  -2  15   9       51.25       61.31     12.64 o
  -1  15   9        9.49       11.75      8.40 o
   0  15   9        2.61        2.81      8.61 o
 -10   0  10     1483.88     1487.14     76.21 o
  -8   0  10      752.06      676.00     38.90 o
  -6   0  10        5.78        0.18      4.96 o
  -4   0  10      773.24      771.26     28.55 o
  -2   0  10     9931.79     9865.99    786.42 o
   0   0  10     9140.04     9217.80    182.98 o
   2   0  10      498.35      502.30     18.81 o
   4   0  10      131.72      116.23      8.94 o
   6   0  10      253.55      244.85     26.70 o
   8   0  10     1196.03     1272.77     68.41 o
 -11   1  10     1434.88     1500.78     55.38 o
 -10   1  10      139.34      130.10     12.72 o
  -9   1  10      300.36      298.61     17.49 o
  -8   1  10       68.34       58.41      8.11 o
  -7   1  10      167.52      169.39     20.65 o
  -6   1  10     7147.70     7192.84    176.80 o
  -5   1  10       50.08       53.91      5.82 o
  -4   1  10       14.06       22.56      5.77 o
  -3   1  10       76.80       93.49      6.54 o
  -2   1  10      385.18      385.87     12.44 o
  -1   1  10    19919.45    19808.20    356.41 o
   0   1  10       15.88       17.82      3.30 o
   1   1  10     2599.55     2596.44     51.93 o
   2   1  10       95.57       99.69      6.00 o
   3   1  10       47.47       42.12      3.82 o
   4   1  10     2830.88     2806.38     48.07 o
   5   1  10      338.66      339.65     10.97 o
   6   1  10       83.43       71.04      7.12 o
   7   1  10      305.77      343.84     12.55 o
   8   1  10        6.77        3.74     12.54 o
 -11   2  10       31.41       23.66     10.15 o
 -10   2  10      963.15     1035.01     46.26 o
  -9   2  10       25.73       20.16      6.83 o
  -8   2  10      238.08      256.09     13.91 o
  -7   2  10     1703.02     1670.14     82.42 o
  -6   2  10      281.23      255.47     16.62 o
  -5   2  10      426.49      440.48     33.19 o
  -4   2  10     1147.83     1150.87     31.74 o
  -3   2  10       18.38       20.89      3.96 o
  -2   2  10     1757.02     1771.66     45.38 o
  -1   2  10      353.77      389.04     12.89 o
   0   2  10     4649.21     4458.83     93.67 o
   1   2  10      606.97      563.02     15.86 o
   2   2  10      153.97      151.42      8.00 o
   3   2  10     6689.05     6824.08    125.41 o
   4   2  10      273.69      283.62     11.36 o
   5   2  10     2876.03     2888.10     50.01 o
   6   2  10      426.28      433.52     13.00 o
   7   2  10       55.64       43.37      6.39 o
   8   2  10      452.70      454.18     24.70 o
 -11   3  10       48.60       21.98     16.13 o
 -10   3  10      242.26      236.79     28.36 o
  -9   3  10     4100.77     3896.28    178.39 o
  -8   3  10        2.17       -8.33      8.33 o
  -7   3  10        9.83        8.44      7.39 o
  -6   3  10     3140.16     3264.27    107.17 o
  -5   3  10      125.98      124.49     31.73 o
  -4   3  10      422.32      482.95     46.72 o
  -3   3  10     2021.00     1930.10     47.27 o
  -2   3  10      330.42      338.47     12.10 o
  -1   3  10       60.14       83.89      6.35 o
   0   3  10      592.57      606.29     20.16 o
   1   3  10     3699.57     3657.44     76.18 o
   2   3  10     1432.81     1478.49     32.53 o
   3   3  10        0.86        0.14      3.94 o
   4   3  10     1826.49     1873.81     40.86 o
   5   3  10       75.79       70.84      6.98 o
   6   3  10      987.33      949.68     24.22 o
   7   3  10      746.02      752.49     25.69 o
   8   3  10       30.66       36.65     12.21 o
 -11   4  10      248.08      228.64     30.31 o
 -10   4  10      574.14      580.37     44.66 o
  -9   4  10       22.05       22.42     14.53 o
  -8   4  10      836.75      840.03     52.64 o
  -7   4  10      765.97      711.28     33.43 o
  -6   4  10      438.33      450.14     24.24 o
  -5   4  10    12126.09    12008.25    363.80 o
  -4   4  10      120.60      125.76     24.37 o
  -3   4  10     2926.08     2871.45     67.28 o
  -2   4  10        0.89        0.74      3.53 o
  -1   4  10      879.83      971.97     27.58 o
   0   4  10      718.56      736.20     24.96 o
   1   4  10      775.36      738.65     20.92 o
   2   4  10     1070.69     1109.13     28.75 o
   3   4  10     1571.31     1578.58     38.47 o
   4   4  10      131.79      122.12      9.66 o
   5   4  10     3366.30     3489.24     70.03 o
   6   4  10      754.07      777.47     27.22 o
   7   4  10       39.31       37.85     12.58 o
 -10   5  10       14.02       31.64     16.75 o
  -9   5  10        3.75       -8.06     12.58 o
  -8   5  10      228.62      217.30     18.98 o
  -7   5  10      791.45      754.09     35.68 o
  -6   5  10      928.82      908.53     39.50 o
  -5   5  10       42.38       23.79     20.03 o
  -4   5  10     9997.62    10270.63    313.44 o
  -3   5  10       43.30       66.76      6.10 o
  -2   5  10       15.38       10.77      5.38 o
  -1   5  10      116.10      138.49      9.57 o
   0   5  10       39.36       43.41      6.16 o
   1   5  10      123.19      125.58      9.53 o
   2   5  10     4675.92     4567.48     94.96 o
   3   5  10      167.42      163.68     10.42 o
   4   5  10     1142.91     1220.76     32.84 o
   5   5  10       96.27       89.72      9.57 o
   6   5  10     2502.42     2455.57     65.63 o
   7   5  10       18.67       14.32      9.42 o
 -10   6  10      844.90      954.26     63.54 o
  -9   6  10        2.06        3.28     13.47 o
  -8   6  10      299.47      229.94     20.47 o
  -7   6  10       56.70       65.28     13.18 o
  -6   6  10      489.86      488.12     27.38 o
  -5   6  10     3658.35     3571.26    118.48 o
  -4   6  10     1789.98     1751.63     64.04 o
  -3   6  10      698.74      701.72     20.18 o
  -2   6  10       14.38       12.18      4.31 o
  -1   6  10      224.89      194.44     10.06 o
   0   6  10     2147.40     2115.33     53.27 o
   1   6  10     1011.00      973.16     29.42 o
   2   6  10       95.76       98.68     10.22 o
   3   6  10      563.48      569.22     28.77 o
   4   6  10        0.69        8.25      5.87 o
   5   6  10     1196.53     1161.46     38.53 o
   6   6  10      158.74      157.68     14.32 o
   7   6  10       58.54       62.68     13.35 o
 -10   7  10      131.58      120.97     26.50 o
  -9   7  10     1590.21     1646.41     66.66 o
  -8   7  10       86.20       96.73     16.15 o
  -7   7  10     2071.09     2108.92     78.23 o
  -6   7  10     2824.00     2762.48     96.55 o
  -5   7  10      488.97      516.20     28.40 o
  -4   7  10      246.90      280.86     17.08 o
  -3   7  10      863.99      841.64     30.95 o
  -2   7  10      503.41      511.74     16.92 o
  -1   7  10      766.90      756.31     22.12 o
   0   7  10       25.64       17.97      5.03 o
   1   7  10     3003.05     3029.28     73.59 o
   2   7  10        4.36        7.01      5.54 o
   3   7  10       71.57       62.17      8.92 o
   4   7  10     3905.17     3937.25     85.62 o
   5   7  10       16.14       16.50      7.98 o
   6   7  10        5.04        9.77      9.30 o
   7   7  10      627.05      644.27     32.01 o
  -9   8  10      129.34      128.60     19.44 o
  -8   8  10       24.35       24.61     12.37 o
  -7   8  10     1046.85     1077.24     88.04 o
  -6   8  10      246.88      248.07     29.91 o
  -5   8  10      843.90      756.78     36.73 o
  -4   8  10        6.97        8.31      5.96 o
  -3   8  10      151.10      142.87     11.26 o
  -2   8  10     1372.13     1365.10     34.26 o
  -1   8  10      417.16      406.73     14.06 o
   0   8  10     2695.68     2741.79     55.91 o
   1   8  10      402.52      394.98     21.90 o
   2   8  10      167.38      167.14     12.23 o
   3   8  10     1083.90     1117.36     40.14 o
   4   8  10       16.47       21.60      8.19 o
   5   8  10      444.54      392.26     20.51 o
   6   8  10       31.91       33.77     10.71 o
  -9   9  10      410.08      357.81     29.03 o
  -8   9  10        5.61       -3.86     11.09 o
  -7   9  10      294.65      260.36     23.35 o
  -6   9  10      295.18      288.93     18.97 o
  -5   9  10       23.59       27.64     13.27 o
  -4   9  10       73.84       78.38      9.53 o
  -3   9  10       87.54      105.07     10.38 o
  -2   9  10      917.40      936.18     34.19 o
  -1   9  10     6860.89     6647.12    123.10 o
   0   9  10       15.87       12.98      4.94 o
   1   9  10      355.38      372.40     14.46 o
   2   9  10       79.42       79.04      9.47 o
   3   9  10        6.77        8.25      6.66 o
   4   9  10       23.03       40.48     12.43 o
   5   9  10        5.42        8.37     11.06 o
   6   9  10       98.47       77.03     23.42 o
  -8  10  10      173.38      145.72     20.76 o
  -7  10  10      160.61      168.59     25.30 o
  -6  10  10      298.96      289.36     19.60 o
  -5  10  10      114.42      104.77     34.74 o
  -4  10  10      615.39      639.28     33.36 o
  -3  10  10      217.08      238.52     14.56 o
  -2  10  10     3990.23     3981.61    131.43 o
  -1  10  10      401.59      387.22     14.68 o
   0  10  10     2966.64     3065.83     62.32 o
   1  10  10       94.07      116.41      9.79 o
   2  10  10      190.48      198.79     16.73 o
   3  10  10       51.58       44.10      8.95 o
   4  10  10      258.91      255.00     23.76 o
   5  10  10      234.08      206.18     22.87 o
  -7  11  10      357.23      363.51     28.85 o
  -6  11  10     1562.28     1563.20     95.75 o
  -5  11  10       11.07       30.90     12.26 o
  -4  11  10      608.82      637.18     44.74 o
  -3  11  10       64.54       59.54     10.73 o
  -2  11  10        0.35        2.00      7.35 o
  -1  11  10     1294.60     1270.00     34.39 o
   0  11  10      123.65      123.92     11.80 o
   1  11  10      364.83      366.11     26.10 o
   2  11  10      144.93      153.98     13.74 o
   3  11  10       96.53       85.96     33.72 o
   4  11  10     2343.91     2580.45     96.81 o
  -7  12  10      181.29      181.68     23.06 o
  -6  12  10      336.71      309.19     41.30 o
  -5  12  10     1035.60     1092.29     66.94 o
  -4  12  10       15.39       14.64      8.70 o
  -3  12  10      198.06      166.60     17.57 o
  -2  12  10      107.69       87.15     12.69 o
  -1  12  10      593.62      591.42     28.43 o
   0  12  10       49.96       41.68      9.09 o
   1  12  10      175.38      165.29     13.87 o
   2  12  10      400.34      399.76     20.85 o
   3  12  10      592.13      582.82     55.74 o
   4  12  10       34.13       44.82     17.86 o
  -6  13  10      405.16      356.43     38.20 o
  -5  13  10      272.41      267.70     21.08 o
  -4  13  10     1026.76      939.92     44.31 o
  -3  13  10      171.95      139.18     16.68 o
  -2  13  10       79.02       57.98     11.56 o
  -1  13  10      114.78      107.18     15.09 o
   0  13  10       15.27       20.29      8.10 o
   1  13  10     1181.46     1218.33     39.73 o
   2  13  10       56.07       51.11     11.90 o
  -4  14  10       56.08       39.87     11.79 o
  -3  14  10      614.80      604.30     51.95 o
  -2  14  10       63.40       63.03     21.09 o
  -1  14  10      164.67      181.32     27.05 o
   0  14  10       26.99       27.77     11.58 o
   1  14  10        1.43       12.43      8.10 o
 -11   0  11     4580.13     4984.36    219.07 o
  -9   0  11      277.97      315.31     24.28 o
  -7   0  11     1019.75     1004.33     49.63 o
  -5   0  11        9.34       15.17      4.32 o
  -3   0  11     1538.02     1368.30     74.18 o
  -1   0  11     7964.54     8546.29    510.81 o
   1   0  11      614.75      649.09     21.65 o
   3   0  11     3271.63     3321.43     89.66 o
   5   0  11      545.75      539.96     23.02 o
   7   0  11        2.39        3.79      7.09 o
 -11   1  11      119.46      130.52     12.89 o
 -10   1  11     1288.15     1318.78     47.72 o
  -9   1  11     1144.03     1022.56     37.83 o
  -8   1  11        6.34        1.74      4.51 o
  -7   1  11     1612.16     1631.90     52.47 o
  -6   1  11     1588.87     1667.59    114.01 o
  -5   1  11     1190.06     1161.73     35.41 o
  -4   1  11      133.77      139.02     18.69 o
  -3   1  11      105.83      100.25      7.87 o
  -2   1  11     4460.35     4401.11     99.06 o
  -1   1  11     2337.26     2271.99     54.61 o
   0   1  11      290.06      264.27     10.57 o
   1   1  11     1482.62     1492.88     35.22 o
   2   1  11      244.59      234.32     13.09 o
   3   1  11      118.31      109.35      8.17 o
   4   1  11     1576.32     1594.58     40.76 o
   5   1  11       40.82       43.75      5.35 o
   6   1  11       13.26       12.59      4.87 o
   7   1  11      522.09      464.67     16.12 o
 -10   2  11       35.94       53.62     14.89 o
  -9   2  11      113.96      115.12     18.17 o
  -8   2  11      237.26      230.41     22.60 o
  -7   2  11      477.24      468.89     31.81 o
  -6   2  11     2428.62     2469.31     83.05 o
  -5   2  11      734.96      747.96     31.39 o
  -4   2  11     1582.22     1524.04     44.69 o
  -3   2  11      209.01      188.03      8.96 o
  -2   2  11       97.77      100.70      6.81 o
  -1   2  11      342.74      338.70     12.45 o
   0   2  11        4.67        3.23      3.37 o
   1   2  11      547.40      565.77     18.02 o
   2   2  11        5.24       10.15      4.82 o
   3   2  11     1336.16     1392.00     34.82 o
   4   2  11      244.39      237.74     19.15 o
   5   2  11      164.74      163.90     13.08 o
   6   2  11        5.34        7.77      6.02 o
   7   2  11       62.48       37.11     12.78 o
 -10   3  11      681.90      652.51     46.44 o
  -9   3  11       64.82       70.81     17.46 o
  -8   3  11      105.13      119.02     19.23 o
  -7   3  11     3457.29     3313.94    109.74 o
  -6   3  11      109.45      122.39     32.30 o
  -5   3  11     2677.05     2540.77    190.13 o
  -4   3  11     5900.78     5598.03    143.36 o
  -3   3  11     2130.73     2089.95     59.19 o
  -2   3  11      390.58      418.49     15.57 o
  -1   3  11      486.83      485.94     17.22 o
   0   3  11      106.52      103.03      8.26 o
   1   3  11      323.73      330.33     14.52 o
   2   3  11     1078.57     1049.30     31.11 o
   3   3  11      188.78      178.62     10.79 o
   4   3  11      456.26      434.87     17.09 o
   5   3  11      199.09      212.69     11.78 o
   6   3  11      650.16      688.72     23.69 o
   7   3  11      543.92      557.73     27.83 o
 -10   4  11      302.41      348.90     34.65 o
  -9   4  11       54.47       29.51     14.89 o
  -8   4  11      946.02      980.32     58.22 o
  -7   4  11       17.13        4.39      8.02 o
  -6   4  11      894.39      955.56     77.01 o
  -5   4  11      888.27      915.83     38.66 o
  -4   4  11       66.68       59.59     10.09 o
  -3   4  11      707.06      659.95     21.08 o
  -2   4  11        4.21       10.38      4.84 o
  -1   4  11      170.16      162.00     10.01 o
   0   4  11      447.64      433.82     16.79 o
   1   4  11       93.89       99.88      9.56 o
   2   4  11      589.94      562.26     20.56 o
   3   4  11      191.30      202.91     13.35 o
   4   4  11      611.08      566.25     22.26 o
   5   4  11      744.59      737.89     26.02 o
   6   4  11      434.48      460.10     21.86 o
   7   4  11      324.53      318.02     21.83 o
 -10   5  11      242.38      233.96     29.95 o
  -9   5  11     2269.21     2374.23    119.37 o
  -8   5  11      190.42      184.76     31.55 o
  -7   5  11      639.51      649.18     32.66 o
  -6   5  11      199.16      221.16     38.37 o
  -5   5  11     2584.72     2521.58     87.13 o
  -4   5  11       37.30       41.37      9.62 o
  -3   5  11      449.12      433.93     14.92 o
  -2   5  11      199.01      194.73     11.46 o
  -1   5  11      543.11      543.92     19.27 o
   0   5  11      256.35      262.88     15.36 o
   1   5  11     1882.52     1933.07     50.34 o
   2   5  11      362.27      328.39     15.88 o
   3   5  11      631.61      610.21     22.68 o
   4   5  11     1119.27     1129.56     32.40 o
   5   5  11       20.85       14.45      6.82 o
   6   5  11        1.93       14.16      8.13 o
   7   5  11     1251.50     1281.86     56.77 o
 -10   6  11      138.50      105.19     24.28 o
  -9   6  11      123.83      135.15     24.99 o
  -8   6  11     1404.87     1431.00     58.52 o
  -7   6  11      273.94      267.69     21.26 o
  -6   6  11     1850.90     1854.68     75.95 o
  -5   6  11       19.19       12.59      8.39 o
  -4   6  11       96.34       76.48     11.95 o
  -3   6  11        0.40       -1.50      3.98 o
  -2   6  11     1221.87     1269.90     38.95 o
  -1   6  11      162.40      147.33     13.52 o
   0   6  11      659.28      709.36     23.75 o
   1   6  11       67.09       65.23      8.21 o
   2   6  11      739.59      727.78     25.22 o
   3   6  11      432.69      437.27     28.45 o
   4   6  11       81.07      108.88     10.36 o
   5   6  11      428.28      406.05     22.97 o
   6   6  11      664.60      710.70     32.45 o
  -9   7  11      121.18      129.74     25.61 o
  -8   7  11        1.70       -4.87      9.55 o
  -7   7  11      640.77      656.94     38.28 o
  -6   7  11      287.14      278.18     23.17 o
  -5   7  11       45.10       77.16     13.04 o
  -4   7  11      475.35      507.80     28.14 o
  -3   7  11      223.92      230.79     15.32 o
  -2   7  11       46.19       50.35      6.62 o
  -1   7  11     5723.64     5665.08    116.83 o
   0   7  11        0.26        1.97      4.84 o
   1   7  11      244.45      243.06     14.02 o
   2   7  11      980.04      955.73     30.82 o
   3   7  11      471.57      495.55     19.29 o
   4   7  11      631.48      640.53     22.74 o
   5   7  11       23.33       26.19      9.14 o
   6   7  11        8.47       -1.21      9.19 o
  -9   8  11      121.91      102.40     18.52 o
  -8   8  11      198.16      178.43     20.87 o
  -7   8  11      171.94      115.50     17.12 o
  -6   8  11     1213.70     1219.95     81.26 o
  -5   8  11        3.26       15.89      9.59 o
  -4   8  11       12.55       17.43      7.45 o
  -3   8  11      141.88      157.25     13.63 o
  -2   8  11     4111.67     4050.62     91.70 o
  -1   8  11     1622.42     1713.23     41.91 o
   0   8  11      651.24      684.18     22.20 o
   1   8  11       29.14       40.15     10.71 o
   2   8  11      125.61      135.21     17.86 o
   3   8  11      428.43      433.00     18.28 o
   4   8  11        3.47        0.06      6.23 o
   5   8  11        9.80        0.24      8.62 o
  -8   9  11      155.43      162.13     21.47 o
  -7   9  11      397.15      359.98     27.33 o
  -6   9  11      903.52      975.58     46.04 o
  -5   9  11      108.54       78.78     14.44 o
  -4   9  11      126.83      141.29     13.94 o
  -3   9  11       24.98       28.13      8.21 o
  -2   9  11     2935.56     2858.06     83.92 o
  -1   9  11     2023.52     2117.89     63.54 o
   0   9  11      223.26      199.82     12.41 o
   1   9  11      404.12      415.71     19.27 o
   2   9  11      277.18      288.37     16.72 o
   3   9  11      673.42      728.54     30.57 o
   4   9  11     1185.94     1181.89     38.81 o
   5   9  11       98.56       82.60     14.23 o
  -8  10  11        1.10        7.66     13.09 o
  -7  10  11     1704.14     1701.88     74.26 o
  -6  10  11      848.40      872.58     43.66 o
  -5  10  11      139.30      144.32     18.65 o
  -4  10  11      530.91      529.66     22.24 o
  -3  10  11       39.89       37.30     11.39 o
  -2  10  11      107.80      105.61     18.50 o
  -1  10  11     1235.55     1246.40     30.71 o
   0  10  11     1342.94     1335.34     32.65 o
   1  10  11        3.69       -1.83      5.38 o
   2  10  11      668.33      687.36     26.46 o
   3  10  11     2183.28     2167.88     59.61 o
   4  10  11       37.29       56.75     13.08 o
  -7  11  11      795.23      825.01     65.53 o
  -6  11  11      687.58      666.06     47.63 o
  -5  11  11      435.77      437.85     30.45 o
  -4  11  11      396.41      412.06     41.90 o
  -3  11  11       75.56       59.64     10.13 o
  -2  11  11      247.80      264.02     16.13 o
  -1  11  11      195.13      197.17     12.73 o
   0  11  11        8.28       11.05      8.86 o
   1  11  11     1586.66     1600.75     42.74 o
   2  11  11      631.18      642.51     29.46 o
   3  11  11      338.75      313.71     24.61 o
   4  11  11     1298.43     1353.22     71.11 o
  -6  12  11      510.40      448.46     32.55 o
  -5  12  11     1459.56     1335.45     59.32 o
  -4  12  11        5.37        4.36      8.71 o
  -3  12  11     1612.64     1509.17     59.04 o
  -2  12  11      782.75      693.80     47.62 o
  -1  12  11       54.34       62.38     12.13 o
   0  12  11      391.79      398.75     18.50 o
   1  12  11      928.65      931.30     37.77 o
   2  12  11      125.39      119.71     24.09 o
   3  12  11      538.74      562.72     35.94 o
  -5  13  11      308.93      302.95     27.41 o
  -4  13  11     3185.01     3378.86    128.33 o
  -3  13  11      301.76      318.62     22.18 o
  -2  13  11        9.82        9.83      9.01 o
  -1  13  11       47.41       30.02     10.91 o
   0  13  11        3.62        1.59      7.73 o
   1  13  11        2.60       -4.50      7.48 o
 -10   0  12       43.22       26.59     10.90 o
  -8   0  12     1812.69     1970.21     88.71 o
  -6   0  12      518.95      552.02     26.59 o
  -4   0  12      505.11      488.30     37.13 o
  -2   0  12     6712.50     7531.40    338.44 o
   0   0  12     5658.29     5603.53    199.79 o
   2   0  12     2281.31     2239.30     83.40 o
   4   0  12      192.28      198.93     20.35 o
   6   0  12       59.13       40.28      8.26 o
 -10   1  12       96.23       91.46     16.13 o
  -9   1  12      434.93      389.58     28.18 o
  -8   1  12       18.91       17.37      8.86 o
  -7   1  12     4106.07     3811.56    165.45 o
  -6   1  12      450.17      457.48     28.62 o
  -5   1  12      425.41      382.40     18.43 o
  -4   1  12      991.32     1025.04     32.34 o
  -3   1  12      348.81      357.58     20.93 o
  -2   1  12      498.17      522.77     20.63 o
  -1   1  12      741.18      784.80     23.14 o
   0   1  12      402.38      403.29     14.74 o
   1   1  12     2556.12     2511.65     60.99 o
   2   1  12       14.12       11.70      4.37 o
   3   1  12     2556.62     2553.89     57.32 o
   4   1  12     1731.92     1772.23     43.15 o
   5   1  12       11.90       16.82      6.27 o
   6   1  12      134.34      110.44     11.62 o
 -10   2  12      735.73      710.65     45.82 o
  -9   2  12      913.05      858.29     50.16 o
  -8   2  12     2181.50     2439.81    114.05 o
  -7   2  12      162.17      170.15     18.34 o
  -6   2  12      429.09      400.54     23.93 o
  -5   2  12      739.47      744.71     31.55 o
  -4   2  12      277.66      268.73     14.72 o
  -3   2  12     2917.50     2947.26     69.50 o
  -2   2  12       25.16       22.28      5.01 o
  -1   2  12      785.94      742.30     23.03 o
   0   2  12     2844.25     2851.89     68.19 o
   1   2  12      119.12      124.64      8.36 o
   2   2  12     2786.41     2775.42     61.18 o
   3   2  12      555.28      582.87     19.51 o
   4   2  12      196.60      218.58     12.38 o
   5   2  12      198.62      215.01     12.87 o
   6   2  12       49.56       39.59      7.77 o
 -10   3  12       10.11        0.89     11.43 o
  -9   3  12     2019.02     1983.41     99.17 o
  -8   3  12      157.50      109.89     17.28 o
  -7   3  12       99.46       76.37     11.50 o
  -6   3  12      836.21      762.52     33.80 o
  -5   3  12       32.63       23.61      7.73 o
  -4   3  12     3897.64     3787.96    151.79 o
  -3   3  12       18.21       12.84      4.99 o
  -2   3  12     3562.23     3550.14     99.03 o
  -1   3  12       13.76       11.86      4.84 o
   0   3  12        6.47        4.74      4.41 o
   1   3  12     8124.87     8181.15    181.08 o
   2   3  12        0.81        5.66      5.13 o
   3   3  12      136.32      147.05     10.39 o
   4   3  12     1600.83     1619.66     50.55 o
   5   3  12       84.40       85.51     10.67 o
   6   3  12     1206.43     1310.14     36.52 o
 -10   4  12      279.18      315.22     32.52 o
  -9   4  12       43.88       30.93     14.89 o
  -8   4  12      127.96      118.66     20.03 o
  -7   4  12      169.44      132.55     15.15 o
  -6   4  12       85.50       83.22     12.36 o
  -5   4  12     1633.76     1559.28     58.25 o
  -4   4  12       47.87       32.70     10.19 o
  -3   4  12     3721.45     3836.14     89.11 o
  -2   4  12      705.78      682.49     22.38 o
  -1   4  12       53.92       56.98      7.12 o
   0   4  12       18.80       20.36      5.73 o
   1   4  12      530.18      482.50     18.87 o
   2   4  12      325.50      330.18     16.03 o
   3   4  12       83.82       96.87     10.02 o
   4   4  12       12.49        6.22      6.64 o
   5   4  12     1535.31     1580.46     46.10 o
   6   4  12      166.38      154.26     16.22 o
 -10   5  12        4.97       12.23     15.51 o
  -9   5  12       51.11       27.74     15.69 o
  -8   5  12      139.38      150.35     17.59 o
  -7   5  12      427.51      392.31     25.17 o
  -6   5  12        2.37       -6.15      7.76 o
  -5   5  12     1726.51     1588.59     60.22 o
  -4   5  12    10017.81    10288.10    315.14 o
  -3   5  12      283.47      261.70     13.08 o
  -2   5  12       62.67       68.93      7.94 o
  -1   5  12      450.73      428.36     17.17 o
   0   5  12       66.92       91.48     13.31 o
   1   5  12     1271.62     1268.38     59.02 o
   2   5  12      207.39      228.35     13.99 o
   3   5  12      115.39      109.65     11.14 o
   4   5  12        5.98        4.16      6.30 o
   5   5  12        0.02        2.32      7.33 o
   6   5  12     3301.98     3410.58     99.74 o
  -9   6  12       83.05       91.99     22.51 o
  -8   6  12      106.20      114.33     17.11 o
  -7   6  12        1.10        4.26      9.75 o
  -6   6  12     1213.44     1211.30     50.40 o
  -5   6  12     2097.06     2154.61     79.85 o
  -4   6  12      139.02      152.89     23.62 o
  -3   6  12     6072.15     5868.70    184.29 o
  -2   6  12        0.43        3.29      5.50 o
  -1   6  12      635.28      607.25     21.67 o
   0   6  12     1276.31     1133.70     33.83 o
   1   6  12      226.22      236.73     14.01 o
   2   6  12      507.32      543.41     21.94 o
   3   6  12       13.89       13.05      7.39 o
   4   6  12      171.57      175.64     14.90 o
   5   6  12     1278.80     1275.97     46.46 o
   6   6  12      406.90      377.40     35.05 o
  -9   7  12     1085.00     1138.68     71.69 o
  -8   7  12      314.86      329.59     25.85 o
  -7   7  12        9.89       29.48     19.72 o
  -6   7  12      109.54      107.61     15.59 o
  -5   7  12      143.07      150.21     17.06 o
  -4   7  12      385.13      363.93     30.88 o
  -3   7  12       72.22       86.02     10.99 o
  -2   7  12     2268.16     2354.90     62.62 o
  -1   7  12       60.82       55.89      8.07 o
   0   7  12      238.95      265.98     14.78 o
   1   7  12     5922.33     5910.41    135.91 o
   2   7  12        2.08        1.64      5.90 o
   3   7  12      127.64      146.03     14.61 o
   4   7  12      522.94      511.48     23.19 o
   5   7  12        7.32        1.01      8.81 o
  -8   8  12     1868.92     1936.66     76.50 o
  -7   8  12      192.11      159.53     19.75 o
  -6   8  12       68.08       55.26     13.50 o
  -5   8  12       92.34       94.27     15.46 o
  -4   8  12      290.37      256.26     21.44 o
  -3   8  12      128.18      122.18     13.08 o
  -2   8  12       74.91       85.49      8.63 o
  -1   8  12      589.07      612.81     20.84 o
   0   8  12     1418.56     1358.33     39.77 o
   1   8  12       71.49       62.80      9.27 o
   2   8  12     2407.33     2511.16     65.74 o
   3   8  12      367.90      394.99     37.96 o
   4   8  12      270.18      276.94     17.76 o
   5   8  12       49.34       42.55     12.19 o
  -8   9  12      224.74      207.15     23.38 o
  -7   9  12     3154.75     3182.67    113.84 o
  -6   9  12       66.98       59.77     15.01 o
  -5   9  12       76.52       75.81     14.88 o
  -4   9  12      100.22      109.29     16.11 o
  -3   9  12       28.81        6.37      6.88 o
  -2   9  12      827.92      782.33     32.16 o
  -1   9  12     1661.95     1654.15     42.06 o
   0   9  12      211.65      215.33     14.54 o
   1   9  12      132.34      154.26     17.04 o
   2   9  12      143.98      135.76     23.78 o
   3   9  12      660.39      707.90     37.93 o
   4   9  12      267.11      280.32     21.47 o
  -7  10  12       26.16       15.64     24.19 o
  -6  10  12      732.87      745.47     61.59 o
  -5  10  12        2.91        7.69     10.73 o
  -4  10  12        2.09        0.53      8.04 o
  -3  10  12       21.23       13.29      8.74 o
  -2  10  12      155.10      169.82     20.15 o
  -1  10  12       30.01       19.87      8.17 o
   0  10  12      173.50      178.17     12.77 o
   1  10  12      298.39      315.61     18.17 o
   2  10  12      608.47      609.17     25.61 o
   3  10  12       37.78       49.95     10.56 o
  -6  11  12       80.90       80.71     21.00 o
  -5  11  12      261.57      264.19     43.38 o
  -4  11  12        4.37        7.96      9.11 o
  -3  11  12       22.54       16.59      8.58 o
  -2  11  12      510.01      530.36     27.05 o
  -1  11  12      110.82      117.32     14.60 o
   0  11  12      426.46      421.52     19.14 o
   1  11  12      634.01      688.83     27.43 o
   2  11  12       18.31       12.64      8.54 o
   3  11  12      655.80      696.34     39.99 o
  -5  12  12        5.96        7.00     12.84 o
  -4  12  12      632.38      663.54     53.82 o
  -3  12  12      476.68      399.16     32.19 o
  -2  12  12      455.87      443.90     26.15 o
  -1  12  12      120.96      111.11     15.19 o
   0  12  12      336.84      357.11     18.25 o
   1  12  12        2.32        8.76      7.48 o
  -3  13  12        2.92       -4.88      8.97 o
  -2  13  12      231.78      223.21     19.85 o
  -1  13  12      126.21      122.00     23.26 o
  -9   0  13     1594.93     1660.57     74.18 o
  -5   0  13      281.89      252.04     27.30 o
  -3   0  13       11.50       14.53     11.96 o
  -1   0  13      497.39      448.34     26.94 o
   1   0  13      162.97      186.32     18.85 o
   3   0  13      988.30     1042.69    147.29 o
   5   0  13     1137.52     1098.88     55.21 o
 -10   1  13     1178.44     1270.02     64.52 o
  -9   1  13      198.28      235.29     20.29 o
  -8   1  13      978.58      920.68     47.41 o
  -7   1  13     1298.43     1244.32     59.11 o
  -6   1  13      168.22      165.19     11.60 o
  -5   1  13       24.97       13.39      4.46 o
  -4   1  13       12.00        8.52      5.30 o
  -3   1  13      287.98      322.20     25.97 o
  -2   1  13     1740.43     1928.25     82.50 o
  -1   1  13      618.83      575.71     25.43 o
   0   1  13     1653.86     1774.73     43.51 o
   1   1  13      374.24      356.29     13.23 o
   2   1  13      169.38      158.05     14.94 o
   3   1  13      347.69      332.14     13.93 o
   4   1  13     1104.17     1081.38     30.16 o
   5   1  13       20.23       21.65      8.90 o
   6   1  13      140.35      151.57     11.38 o
 -10   2  13        2.45       10.81     10.99 o
  -9   2  13     1944.87     2067.07     98.55 o
  -8   2  13      191.98      193.02     19.67 o
  -7   2  13      153.04      125.84     15.51 o
  -6   2  13     1343.70     1309.97     50.07 o
  -5   2  13      859.12      894.74     35.98 o
  -4   2  13      231.44      244.32     22.41 o
  -3   2  13      417.24      457.23     25.89 o
  -2   2  13      286.81      271.96     12.43 o
  -1   2  13      669.72      643.60     21.20 o
   0   2  13      810.25      752.51     26.57 o
   1   2  13     1362.01     1297.63     32.96 o
   2   2  13      241.37      253.02     12.81 o
   3   2  13       56.36       54.68      7.20 o
   4   2  13      330.21      317.85     14.97 o
   5   2  13      153.58      158.37     11.55 o
   6   2  13      106.70      111.44     10.90 o
 -10   3  13      748.63      763.02     48.30 o
  -9   3  13      114.45      136.65     19.50 o
  -8   3  13      528.59      501.86     34.92 o
  -7   3  13      203.99      222.82     17.20 o
  -6   3  13       30.20       33.29      9.04 o
  -5   3  13     1303.37     1409.12     66.11 o
  -4   3  13     2767.74     3003.77     82.21 o
  -3   3  13     2865.87     2760.66     66.64 o
  -2   3  13      643.56      671.06     22.24 o
  -1   3  13      351.74      376.55     15.83 o
   0   3  13      234.75      240.50     12.67 o
   1   3  13      279.32      258.88     16.76 o
   2   3  13      149.51      154.43     14.47 o
   3   3  13       59.98       66.31     13.32 o
   4   3  13       24.66       16.44      7.22 o
   5   3  13       50.52       41.44      8.20 o
   6   3  13     1843.24     1954.96     62.42 o
  -9   4  13      176.04      211.09     24.81 o
  -8   4  13       10.54       55.48     14.98 o
  -7   4  13       35.09       17.63      8.48 o
  -6   4  13      476.59      445.64     25.15 o
  -5   4  13      691.49      665.95     31.48 o
  -4   4  13     3544.69     3604.85    118.78 o
  -3   4  13      835.39      819.28     25.74 o
  -2   4  13       22.29       31.00      6.21 o
  -1   4  13        8.40        6.55      6.54 o
   0   4  13      414.71      455.54     24.55 o
   1   4  13        0.20        0.02      4.84 o
   2   4  13       98.34      114.32     10.50 o
   3   4  13       31.49       26.15      7.21 o
   4   4  13       36.58       37.99      8.15 o
   5   4  13      459.23      447.26     21.30 o
  -9   5  13     1456.07     1861.91     97.48 o
  -8   5  13       82.24       68.95     18.52 o
  -7   5  13      126.94      109.90     15.41 o
  -6   5  13      368.73      312.98     31.90 o
  -5   5  13     3388.58     3389.64    199.71 o
  -4   5  13       93.51       90.51     34.25 o
  -3   5  13     1044.99     1038.99     30.99 o
  -2   5  13      869.51      835.16     34.95 o
  -1   5  13      417.95      408.30     17.51 o
   0   5  13      119.87       83.94      9.37 o
   1   5  13     3295.21     3335.78     97.05 o
   2   5  13       29.10       26.33      7.69 o
   3   5  13      395.74      372.11     29.99 o
   4   5  13        0.21       -6.51      6.51 o
   5   5  13      115.20      117.11     13.96 o
  -9   6  13     1606.00     1587.99     88.27 o
  -8   6  13      223.57      249.71     34.96 o
  -7   6  13      178.16      197.17     20.06 o
  -6   6  13      351.52      391.95     32.79 o
  -5   6  13      582.90      535.54     29.61 o
  -4   6  13     1329.76     1355.12     85.61 o
  -3   6  13       65.24       58.32      9.42 o
  -2   6  13       94.56       87.56      9.20 o
  -1   6  13      155.48      173.97     14.47 o
   0   6  13     1764.18     1800.80     58.05 o
   1   6  13      138.69      123.69     14.08 o
   2   6  13      726.81      789.31     28.21 o
   3   6  13      223.90      218.16     15.24 o
   4   6  13       72.37       65.57     11.63 o
   5   6  13       31.39       44.05     10.36 o
  -8   7  13      936.06     1076.42    118.26 o
  -7   7  13     1194.34     1094.07     49.42 o
  -6   7  13      128.27      131.67     19.32 o
  -5   7  13      245.04      237.13     20.73 o
  -4   7  13      496.77      483.48     29.38 o
  -3   7  13        8.95       13.56      9.85 o
  -2   7  13      684.19      664.17     23.81 o
  -1   7  13      806.88      862.62     28.47 o
   0   7  13     1587.42     1499.76     43.07 o
   1   7  13       43.90       39.58      9.97 o
   2   7  13      163.19      159.30     13.60 o
   3   7  13     1282.10     1326.63     62.62 o
   4   7  13        5.36       -1.88      7.19 o
  -8   8  13      396.11      382.51     29.13 o
  -7   8  13       26.37       23.85     12.90 o
  -6   8  13     1292.58     1354.76     57.81 o
  -5   8  13      188.57      176.81     19.44 o
  -4   8  13       34.28       35.72     11.60 o
  -3   8  13       49.73       50.30     15.22 o
  -2   8  13      701.68      723.88     25.52 o
  -1   8  13        8.81        9.55      6.65 o
   0   8  13      689.71      662.48     43.78 o
   1   8  13      228.84      227.03     16.22 o
   2   8  13      440.43      479.78     35.11 o
   3   8  13        3.57        7.91      7.62 o
   4   8  13      476.53      463.75     23.30 o
  -7   9  13      505.55      492.25     36.69 o
  -6   9  13      672.30      660.88     37.55 o
  -5   9  13       78.37       61.14     14.97 o
  -4   9  13       17.30        3.35     10.28 o
  -3   9  13      166.40      152.04     15.41 o
  -2   9  13      702.53      711.04     41.24 o
  -1   9  13      365.99      390.03     19.19 o
   0   9  13      296.14      331.50     18.24 o
   1   9  13      423.09      419.25     20.85 o
   2   9  13        0.46       -1.61      7.19 o
   3   9  13     1294.53     1325.51     42.22 o
  -6  10  13       47.61       65.59     16.44 o
  -5  10  13       26.92       28.90     13.38 o
  -4  10  13        0.78        9.34     11.11 o
  -3  10  13      387.30      409.66     23.76 o
  -2  10  13       93.39      158.70     16.17 o
  -1  10  13     1411.65     1377.77     38.07 o
   0  10  13      517.54      532.59     23.46 o
   1  10  13      563.34      544.74     24.47 o
   2  10  13      644.59      689.35     28.21 o
  -5  11  13        1.93       -0.86     12.17 o
  -4  11  13      746.73      765.02     40.82 o
  -3  11  13      270.47      289.29     20.98 o
  -2  11  13      901.26      945.96     38.88 o
  -1  11  13      346.35      356.12     23.40 o
   0  11  13      187.45      195.25     15.59 o
   1  11  13     1342.06     1427.16     44.61 o
  -3  12  13     1059.92     1170.52     45.60 o
  -2  12  13       77.80       68.53     13.30 o
  -1  12  13       40.85       58.25     15.15 o
  -4   0  14       14.10       22.42     13.38 o
  -2   0  14       76.93       53.17     17.55 o
   0   0  14       63.83       61.72     13.50 o
   2   0  14     3889.60     3903.70    137.07 o
   4   0  14     2639.83     2691.45    102.98 o
  -9   1  14       16.68       15.33      7.71 o
  -8   1  14       52.86       28.89      7.18 o
  -6   1  14        0.09       -8.06     12.32 o
  -5   1  14      574.56      531.81     29.42 o
  -4   1  14      243.85      259.98     51.44 o
  -3   1  14      170.77      149.01     20.43 o
  -2   1  14     3684.85     3561.29    123.26 o
  -1   1  14     1090.58     1103.13     63.41 o
   0   1  14       75.81       71.97     11.62 o
   1   1  14       35.00       29.22      8.18 o
   2   1  14       13.91       17.33      7.89 o
   3   1  14     3708.83     3709.09    108.30 o
   4   1  14      178.66      181.63     10.64 o
   5   1  14      656.12      680.78     24.54 o
  -9   2  14      307.57      305.21     24.55 o
  -8   2  14      233.36      267.90     21.45 o
  -7   2  14      196.70      170.86     16.48 o
  -6   2  14     1392.43     1535.90     55.41 o
  -5   2  14       35.95       31.40      8.82 o
  -4   2  14       49.15       63.48      7.38 o
  -3   2  14      688.64      693.22     24.78 o
  -2   2  14      365.50      375.30     15.09 o
  -1   2  14     3367.88     3344.61     79.55 o
   0   2  14      882.48      899.04     27.50 o
   1   2  14        0.48        5.49      4.89 o
   2   2  14     2145.00     2083.38     49.20 o
   3   2  14      209.76      217.51     15.10 o
   4   2  14      630.37      625.83     21.94 o
   5   2  14       14.16       16.36      6.80 o
  -9   3  14      560.95      540.05     37.13 o
  -8   3  14      244.06      276.41     24.81 o
  -7   3  14       27.82       25.35     10.46 o
  -6   3  14      115.42       87.33     15.77 o
  -5   3  14     2481.79     2393.28     82.29 o
  -4   3  14      594.59      596.57     23.64 o
  -3   3  14       39.56       41.62      6.61 o
  -2   3  14     2763.84     2771.36     67.76 o
  -1   3  14       91.85       88.08     13.64 o
   0   3  14      179.02      191.37     22.21 o
   1   3  14     1314.14     1340.03     40.28 o
   2   3  14      223.67      218.90     13.45 o
   3   3  14        7.34        3.82      7.15 o
   4   3  14       74.77       90.82     10.42 o
   5   3  14      232.09      254.53     19.86 o
  -9   4  14      446.78      413.59     33.85 o
  -8   4  14        0.57       17.72     10.37 o
  -7   4  14      482.18      454.35     28.71 o
  -6   4  14       89.74       83.96     12.62 o
  -5   4  14      294.32      299.96     20.29 o
  -4   4  14     1368.71     1340.15     52.14 o
  -3   4  14     1796.55     1851.39     48.53 o
  -2   4  14      211.50      226.25     12.95 o
  -1   4  14     2436.26     2493.78     76.80 o
   0   4  14      241.04      229.13     24.07 o
   1   4  14      301.32      282.16     15.13 o
   2   4  14       25.23       21.04      6.79 o
   3   4  14       82.88       93.97     10.33 o
   4   4  14        5.76       15.28      8.70 o
  -8   5  14        3.78        5.05     11.17 o
  -7   5  14       29.57       47.39     11.51 o
  -6   5  14       39.51       30.49     10.59 o
  -5   5  14        0.35        3.27      7.95 o
  -4   5  14     2722.15     2579.20     90.10 o
  -3   5  14      101.14      134.26     10.63 o
  -2   5  14      834.08      837.77     31.43 o
  -1   5  14      110.18      121.64     12.27 o
   0   5  14     2548.80     2545.73     64.71 o
   1   5  14        0.04        7.26      6.14 o
   2   5  14        3.76       -5.25      5.49 o
   3   5  14       98.65       73.25     10.30 o
   4   5  14      152.83      112.57     14.38 o
  -8   6  14        0.14        2.74     10.96 o
  -7   6  14        2.82        4.19     10.56 o
  -6   6  14      176.77      186.43     19.21 o
  -5   6  14        6.52        8.90     14.13 o
  -4   6  14      100.91      125.22     15.70 o
  -3   6  14      619.98      610.14     31.83 o
  -2   6  14       70.94       67.39      9.08 o
  -1   6  14      947.02      960.90     30.82 o
   0   6  14      455.06      438.28     24.82 o
   1   6  14      252.80      242.93     19.63 o
   2   6  14     1048.40     1030.17     34.27 o
   3   6  14        8.34       11.93      7.76 o
   4   6  14       45.30       48.29     10.21 o
  -8   7  14      126.76       97.43     40.15 o
  -7   7  14        1.03        5.64     15.02 o
  -6   7  14        0.08        2.74     10.26 o
  -5   7  14      548.89      621.42     58.93 o
  -4   7  14      144.04      115.20     25.26 o
  -3   7  14      798.62      707.22     64.78 o
  -2   7  14     2553.12     2521.57     64.51 o
  -1   7  14       62.75       48.55     10.96 o
   0   7  14      272.49      299.63     16.84 o
   1   7  14      588.19      479.13     24.88 o
   2   7  14       26.65        7.30      7.75 o
   3   7  14      336.51      340.86     19.58 o
  -7   8  14      358.90      388.63     29.16 o
  -6   8  14      758.56      753.16     39.86 o
  -5   8  14       77.87       77.58     15.25 o
  -4   8  14        2.40       -1.66     10.30 o
  -3   8  14      671.77      655.05     40.32 o
  -2   8  14       17.05       21.64      7.78 o
  -1   8  14     1978.63     2080.13     56.14 o
   0   8  14      396.86      405.01     20.31 o
   1   8  14       66.80       62.18     10.20 o
   2   8  14      705.58      779.92     29.63 o
   3   8  14      126.48      115.81     14.95 o
  -6   9  14      287.40      318.61     26.65 o
  -5   9  14      329.66      317.00     26.11 o
  -4   9  14      259.96      276.27     23.93 o
  -3   9  14       17.91       15.16     17.41 o
  -2   9  14      122.91      145.61     32.92 o
  -1   9  14       56.83       57.38      9.95 o
   0   9  14        2.90        1.20      7.11 o
   1   9  14       40.74       40.55      9.53 o
   2   9  14      430.25      407.32     21.56 o
  -5  10  14       34.60       24.12     13.84 o
  -4  10  14        3.81      -11.74     11.74 o
  -3  10  14      183.48      177.72     17.14 o
  -2  10  14        1.02        2.15      9.91 o
  -1  10  14      405.65      405.42     20.64 o
   0  10  14      188.58      190.28     15.50 o
   1  10  14        9.05        7.08      8.04 o
  -3  11  14      161.18      135.09     16.53 o
  -2  11  14      965.24      994.51     41.12 o
  -1  11  14       14.60        1.41     11.21 o
  -5   0  15      409.53      388.60     36.95 o
  -3   0  15     1200.08     1215.69     75.59 o
  -1   0  15      780.95      905.35     63.45 o
   1   0  15       14.39       11.99     10.78 o
   3   0  15      362.47      356.22     39.70 o
  -6   1  15     1340.93     1241.31     75.59 o
  -5   1  15      156.64      205.08     19.86 o
  -4   1  15       15.30       14.22     10.26 o
  -3   1  15      252.32      223.15     21.23 o
  -2   1  15      930.27      996.34     47.24 o
  -1   1  15      116.95      138.38     14.86 o
   0   1  15        5.13       -7.59      7.59 o
   1   1  15      530.07      481.31     22.73 o
   2   1  15      424.84      412.69     25.05 o
   3   1  15      462.97      422.12     22.89 o
   4   1  15       10.48       10.11      9.19 o
  -8   2  15      128.10      112.73     12.76 o
  -7   2  15      822.23      794.48     39.52 o
  -6   2  15        2.46        7.43      5.09 o
  -5   2  15       22.23       22.16     16.04 o
  -4   2  15        4.62        3.50      9.90 o
  -3   2  15      387.95      318.15     24.60 o
  -2   2  15     1126.28     1140.53    104.42 o
  -1   2  15       19.80       14.89      8.75 o
   0   2  15        1.20        3.86      7.84 o
   1   2  15      151.10      192.30     21.56 o
   2   2  15      146.29      136.34     14.80 o
   3   2  15       21.82        7.92      7.36 o
   4   2  15        1.72        4.77      5.64 o
  -8   3  15      306.27      360.15     26.94 o
  -7   3  15      268.78      259.04     21.80 o
  -6   3  15       11.92       19.69     11.17 o
  -5   3  15      120.22      123.63     18.65 o
  -4   3  15      733.86      747.68     27.45 o
  -3   3  15     1323.61     1343.36     46.05 o
  -2   3  15      407.96      392.01     16.62 o
  -1   3  15      504.40      499.17     20.63 o
   0   3  15     1250.71     1297.32     37.53 o
   1   3  15       50.66       38.16      7.27 o
   2   3  15      507.01      451.39     24.88 o
   3   3  15      391.31      379.51     18.33 o
   4   3  15       56.66       49.81     12.46 o
  -8   4  15      685.91      714.28     44.49 o
  -7   4  15       14.11       19.30      9.45 o
  -6   4  15       82.75       97.32     13.18 o
  -5   4  15      194.40      169.34     16.39 o
  -4   4  15     1327.63     1369.64     53.22 o
  -3   4  15       74.63       79.49      8.94 o
  -2   4  15     1028.34      973.19     30.47 o
  -1   4  15       39.68       38.61      7.65 o
   0   4  15       52.51       57.38     11.28 o
   1   4  15      649.38      612.56     23.43 o
   2   4  15       16.26       16.68      6.99 o
   3   4  15      103.37      102.05     11.02 o
  -8   5  15      143.64      165.54     22.16 o
  -7   5  15      184.08      174.56     34.07 o
  -6   5  15      134.61      162.05     16.92 o
  -5   5  15     1142.09     1294.16    119.33 o
  -4   5  15        3.58        8.45      8.82 o
  -3   5  15      735.05      777.45     26.44 o
  -2   5  15      799.23      812.95     27.61 o
  -1   5  15      603.40      554.71     21.97 o
   0   5  15        1.06        1.14      6.08 o
   1   5  15     1931.06     2010.30     62.37 o
   2   5  15      267.68      248.18     15.98 o
   3   5  15        6.02        2.34      7.42 o
  -7   6  15       79.21       74.46     14.49 o
  -6   6  15      111.99      142.08     17.32 o
  -5   6  15        5.69        0.28     11.08 o
  -4   6  15     1190.54     1177.70     49.97 o
  -3   6  15       30.68       18.57      9.63 o
  -2   6  15      364.58      363.07     17.82 o
  -1   6  15      679.66      619.84     23.95 o
   0   6  15      490.67      475.88     21.09 o
   1   6  15      122.16      147.38     12.99 o
   2   6  15      169.41      140.78     14.83 o
   3   6  15       81.10       76.71     11.24 o
  -7   7  15     1179.94     1145.15     68.95 o
  -6   7  15      289.12      245.90     22.71 o
  -5   7  15       45.81       15.07     26.94 o
  -4   7  15       91.05       71.72     16.26 o
  -3   7  15      429.96      399.84     61.41 o
  -2   7  15      939.74      975.26     32.11 o
  -1   7  15       60.98       69.38     12.61 o
   0   7  15        1.24        2.22      7.11 o
   1   7  15      217.55      208.84     17.23 o
   2   7  15        5.70        2.00      8.20 o
  -6   8  15      640.54      650.01     54.86 o
  -5   8  15       57.52       63.77     17.90 o
  -4   8  15        5.17       16.62     11.90 o
  -3   8  15      282.71      270.58     23.13 o
  -2   8  15       81.72       84.91     12.73 o
  -1   8  15        2.61       10.84      7.58 o
   0   8  15       10.50       17.91      9.54 o
   1   8  15      129.00      112.42     12.92 o
  -5   9  15        8.10       20.75     12.98 o
  -4   9  15        2.31        0.71     11.75 o
  -3   9  15        9.94        7.58     12.15 o
  -2   9  15     2008.32     2054.49    106.43 o
  -1   9  15      241.84      259.25     17.08 o
   0   9  15        5.02        1.89      8.16 o
  -4   0  16     1552.66     1790.49    101.82 o
  -2   0  16      133.45      130.01     26.85 o
   0   0  16      265.48      250.91     24.72 o
   2   0  16      406.41      414.22     32.20 o
  -5   1  16      400.28      400.95     37.93 o
  -4   1  16       64.35       90.96     16.15 o
  -3   1  16      708.99      671.83     53.17 o
  -2   1  16     1353.27     1357.54     60.16 o
  -1   1  16       82.16       94.91     13.93 o
   0   1  16       36.05       22.34     10.13 o
   1   1  16       65.57       71.64     12.79 o
   2   1  16       11.89       17.28      8.65 o
   3   1  16     1212.38     1239.41     42.57 o
  -6   2  16      255.75      259.13     34.30 o
  -5   2  16      121.91      123.09     26.67 o
  -4   2  16     1749.48     1691.90     96.68 o
  -3   2  16      309.48      288.02     35.54 o
  -2   2  16       45.11       47.62     14.46 o
  -1   2  16      885.76      898.09     45.56 o
   0   2  16        0.09        2.38      8.63 o
   1   2  16      128.49      126.13     16.25 o
   2   2  16       68.76       70.41     13.60 o
   3   2  16       58.14       60.46     13.69 o
  -7   3  16      210.09      233.96     18.43 o
  -6   3  16      215.45      188.42     13.94 o
  -5   3  16     3251.62     3267.62    234.13 o
  -4   3  16      118.19      111.72     11.42 o
  -3   3  16      375.08      393.04     17.72 o
  -2   3  16      737.03      739.99     24.22 o
  -1   3  16        4.63        8.49      5.05 o
   0   3  16     1934.88     1985.55     52.52 o
   1   3  16      538.91      570.58     23.78 o
   2   3  16      388.01      383.27     17.43 o
  -7   4  16      165.44      178.74     16.45 o
  -6   4  16        5.56        7.12      8.27 o
  -5   4  16      193.62      201.63     16.72 o
  -4   4  16      372.94      385.15     28.23 o
  -3   4  16       16.31        8.78      6.29 o
  -2   4  16       21.55       19.07      6.50 o
  -1   4  16      730.86      736.29     28.81 o
   0   4  16       15.47        9.89      6.46 o
   1   4  16     2470.97     2461.47     64.42 o
   2   4  16       21.89       32.50      8.19 o
  -7   5  16        0.26       -3.90      8.89 o
  -6   5  16       64.84       93.96     14.33 o
  -5   5  16       60.22       57.11     11.97 o
  -4   5  16       70.76      108.61     17.02 o
  -3   5  16       77.03       69.16      9.29 o
  -2   5  16        4.51       -1.06      5.61 o
  -1   5  16      228.76      232.66     14.77 o
   0   5  16     4052.14     4078.15     98.62 o
   1   5  16       61.33       36.50      8.61 o
   2   5  16      215.74      216.10     15.17 o
  -6   6  16        6.46       10.86     10.12 o
  -5   6  16      205.84      212.26     20.01 o
  -4   6  16      673.81      630.16     33.49 o
  -3   6  16       19.72       18.89     10.81 o
  -2   6  16      406.78      390.65     19.90 o
  -1   6  16      868.98      871.70     30.23 o
   0   6  16      307.71      314.93     17.81 o
   1   6  16     1886.19     1921.67     65.76 o
  -5   7  16     2141.79     2137.88    106.96 o
  -4   7  16       60.15       74.27     18.03 o
  -3   7  16       31.55        9.29     10.59 o
  -2   7  16      711.58      665.71     25.78 o
  -1   7  16      166.47      175.10     15.67 o
   0   7  16       44.60       48.72      9.72 o
  -4   8  16     1064.82     1116.71     66.73 o
  -3   8  16       16.18        0.36     11.39 o
  -2   8  16        1.15        1.06     10.59 o
  -1   8  16      123.57      121.26     13.00 o
  -5   0  17     1109.89     1195.93     77.19 o
  -3   0  17       29.08       39.79     21.62 o
  -1   0  17      458.99      454.71     47.32 o
   1   0  17       61.11       54.60     16.07 o
  -5   1  17      864.31      774.98     59.82 o
  -4   1  17      603.81      582.92     36.09 o
  -3   1  17      304.30      403.02     44.58 o
  -2   1  17      324.28      373.92     29.83 o
  -1   1  17      426.18      429.67     40.41 o
   0   1  17       57.10       33.18     13.88 o
   1   1  17      123.45      139.95     31.27 o
  -6   2  17      462.56      422.54     44.84 o
  -5   2  17     1123.29     1109.88     74.97 o
  -4   2  17      267.46      266.64     46.75 o
  -3   2  17        0.08       -4.18     11.72 o
  -2   2  17      380.03      439.53     32.38 o
  -1   2  17      350.60      395.66     25.83 o
   0   2  17      270.99      226.24     20.95 o
   1   2  17      243.05      284.77     29.35 o
  -6   3  17      270.31      293.60     38.37 o
  -5   3  17       29.04       41.03     21.36 o
  -4   3  17        9.77       15.95     13.49 o
  -3   3  17      287.79      314.40     27.43 o
  -2   3  17        0.71       -6.91     11.30 o
  -1   3  17      568.41      490.29     28.50 o
   0   3  17     1410.26     1387.07     52.31 o
   1   3  17      131.55      142.82     18.23 o
  -6   4  17      312.04      353.08     21.27 o
  -5   4  17       16.33       12.85      7.55 o
  -4   4  17      333.03      361.00     20.91 o
  -3   4  17      118.28      157.67     12.39 o
  -2   4  17       92.46       94.12      9.71 o
  -1   4  17       49.42       40.16      7.45 o
   0   4  17      403.84      442.40     19.09 o
  -5   5  17     1233.17     1212.53     68.33 o
  -4   5  17      107.45       82.89     13.13 o
  -3   5  17        7.34       13.87      7.92 o
  -2   5  17      168.32      194.79     24.57 o
  -1   5  17      375.95      384.38     35.48 o
   0   5  17       40.97       35.88     10.64 o
  -4   6  17      574.37      557.42     38.28 o
  -3   6  17      323.67      331.61     23.42 o
  -2   6  17      255.58      237.56     15.89 o
  -1   6  17       73.17       73.77     12.65 o
  -4   0  18        9.18      -17.02     17.02 o
  -2   0  18     2923.48     3100.74    165.28 o
  -4   1  18       57.65       56.37     16.74 o
  -3   1  18     2425.93     2440.47     95.84 o
  -2   1  18      330.30      331.19     75.33 o
  -1   1  18      262.11      225.42     49.94 o
  -4   2  18      836.74      878.38     50.42 o
  -3   2  18      209.23      163.33     22.40 o
  -2   2  18      651.31      741.84     44.18 o
  -3   3  18        9.35        1.95     13.47 o
  -2   3  18      189.51      151.00     44.89 o
 
